# Supplementary material for: 2-(5-Chloro-2-oxoindolin-3-yl­idene)hydrazinecarbo­thio­amide
Source: Acta Crystallogr Sect E Struct Rep Online. 2013 Dec 14;70(Pt 1):o64–5. doi: 10.1107/S1600536813033369 (PMC4029216; doi:10.1107/S1600536813033369)
Supplement: Supplementary file 1 [file e-70-00o64-sup1.cif]

##############################################################################
#                                                                            #
# This CIF contains the data in a paper accepted for publication in          #
# Acta Crystallographica Section E. It conforms to the requirements of       #
# Notes for Authors for Acta Crystallographica Section E, and has been       #
# peer reviewed under the auspices of the IUCr Commission on Journals.       #
#                                                                            #
# Full details of the Crystallographic Information File format               #
# are given in the paper "The Crystallographic Information File (CIF):       #
# a New Standard Archive File for Crystallography" by S. R. Hall, F. H.      #
# Allen and I. D. Brown [Acta Cryst. (1991), A47, 655-685].                  #
#                                                                            #
# The current version of the core CIF dictionary is obtainable from          #
# ftp://ftp.iucr.org/pub/cif_core.dic.                                       #
#                                                                            #
# Software is freely available for graphical display of the structure(s)     #
# in this CIF. For information consult the CIF software page                 #
# http://www.iucr.org/resources/cif/software.                                #
#                                                                            #
# This file may be used for bona fide research purposes within the           #
# scientific community so long as proper attribution is given to the journal # 
# article from which it was obtained.                                        #
#                                                                            #
##############################################################################
data_I
_audit_creation_method     SHELXL-97
_database_code_depnum_ccdc_archive     'CCDC 976025'
_chemical_name_systematic
;
2-(5-Chloro-2-oxoindolin-3-ylidene)hydrazinecarbothioamide
;
_chemical_name_common
;
1-(5-Chloro-2-oxoindolin-3-ylidene)thiosemicarbazone
;
_chemical_formula_moiety     'C9 H7 Cl N4 O S'
_chemical_formula_sum     'C9 H7 Cl N4 O S'
_chemical_formula_iupac     'C9 H7 Cl N4 O S'
_chemical_formula_weight     254.70
_chemical_melting_point     ?
_symmetry_cell_setting     monoclinic
_symmetry_space_group_name_H-M     'P 21/n'
_symmetry_space_group_name_Hall     '-P 2yn'
loop_
    _symmetry_equiv_pos_as_xyz
    'x, y, z'
    '-x+1/2, y+1/2, -z+1/2'
    '-x, -y, -z'
    'x-1/2, -y-1/2, z-1/2'
_cell_length_a     5.260(5)
_cell_length_b     15.396(10)
_cell_length_c     13.215(9)
_cell_angle_alpha     90.00
_cell_angle_beta     96.53(2)
_cell_angle_gamma     90.00
_cell_volume     1063.4(14)
_cell_formula_units_Z     4
_cell_measurement_reflns_used     ?
_cell_measurement_theta_min     2.04
_cell_measurement_theta_max     28.27
_cell_measurement_temperature     173
_exptl_crystal_description     'block'
_exptl_crystal_colour     'yellow'
_exptl_crystal_size_max     1.27
_exptl_crystal_size_mid     0.38
_exptl_crystal_size_min     0.35
_exptl_crystal_density_diffrn     1.591
_exptl_crystal_density_meas     ?
_exptl_crystal_density_method     'not measured'
_exptl_crystal_F_000     520
_exptl_absorpt_coefficient_mu     0.537
_exptl_absorpt_correction_type     multi-scan
_exptl_absorpt_process_details     '(SADABS; Bruker, 2009)'
_exptl_absorpt_correction_T_min     0.6386
_exptl_absorpt_correction_T_max     0.7457
_exptl_special_details     ?
_diffrn_ambient_temperature     173
_diffrn_radiation_type     MoK\a
_diffrn_radiation_wavelength     0.71073
_diffrn_radiation_source     'fine-focus sealed tube'
_diffrn_radiation_monochromator     'Graphite monochromator'
_diffrn_measurement_device_type     'Bruker APEXII CCD'
_diffrn_measurement_method     '\f and \w'
_diffrn_detector_area_resol_mean     ?
_diffrn_reflns_number     6939
_diffrn_reflns_av_R_equivalents     0.0140
_diffrn_reflns_av_sigmaI/netI     0.0160
_diffrn_reflns_theta_min     2.04
_diffrn_reflns_theta_max     28.27
_diffrn_reflns_theta_full     28.27
_diffrn_measured_fraction_theta_max     0.966
_diffrn_measured_fraction_theta_full     0.966
_diffrn_reflns_limit_h_min     -6
_diffrn_reflns_limit_h_max     7
_diffrn_reflns_limit_k_min     -20
_diffrn_reflns_limit_k_max     18
_diffrn_reflns_limit_l_min     -17
_diffrn_reflns_limit_l_max     17
_diffrn_standards_number     ?
_diffrn_standards_interval_count     ?
_diffrn_standards_interval_time     ?
_diffrn_standards_decay_%     ?
_refine_special_details
;
Refinement of <i>F</i>^2^ against ALL reflections. The weighted <i>R</i>-factor
<i>wR</i> and goodness of fit <i>S</i> are based on <i>F</i>^2^, conventional
<i>R</i>-factors <i>R</i> are based on <i>F</i>, with <i>F</i> set to zero for
negative <i>F</i>^2^. The threshold expression of <i>F</i>^2^ >
\s(<i>F</i>^2^) is used only for calculating <i>R</i>-factors(gt) <i>etc</i>.
and is not relevant to the choice of reflections for refinement.
<i>R</i>-factors based on <i>F</i>^2^ are statistically about twice as large
as those based on <i>F</i>, and <i>R</i>- factors based on ALL data will be
even larger.
;
_reflns_number_total     2540
_reflns_number_gt     2374
_reflns_threshold_expression     I>2sigma(I)
_refine_ls_structure_factor_coef     Fsqd
_refine_ls_matrix_type     full
_refine_ls_R_factor_all     0.0311
_refine_ls_R_factor_gt     0.0290
_refine_ls_wR_factor_gt     0.0804
_refine_ls_wR_factor_ref     0.0835
_refine_ls_goodness_of_fit_ref     0.805
_refine_ls_restrained_S_all     0.805
_refine_ls_number_reflns     2540
_refine_ls_number_parameters     161
_refine_ls_number_restraints     0
_refine_ls_hydrogen_treatment     mixed
_refine_ls_weighting_scheme     calc
_refine_ls_weighting_details
         'calc w=1/[\s^2^(Fo^2^)+(0.0594P)^2^+1.1793P] where P=(Fo^2^+2Fc^2^)/3'
_atom_sites_solution_hydrogens     geom
_atom_sites_solution_primary     direct
_atom_sites_solution_secondary     difmap
_refine_ls_shift/su_max     0.001
_refine_ls_shift/su_mean     0.000
_refine_diff_density_max     0.522
_refine_diff_density_min     -0.302
_refine_ls_extinction_method     none
_refine_ls_extinction_coef     ?
loop_
    _atom_type_symbol
    _atom_type_description
    _atom_type_scat_dispersion_real
    _atom_type_scat_dispersion_imag
    _atom_type_scat_source
    'C' 'C' 0.0033 0.0016
                         'International Tables Vol C Tables 4.2.6.8 and 6.1.1.4'
    'H' 'H' 0.0000 0.0000
                         'International Tables Vol C Tables 4.2.6.8 and 6.1.1.4'
    'N' 'N' 0.0061 0.0033
                         'International Tables Vol C Tables 4.2.6.8 and 6.1.1.4'
    'O' 'O' 0.0106 0.0060
                         'International Tables Vol C Tables 4.2.6.8 and 6.1.1.4'
    'S' 'S' 0.1246 0.1234
                         'International Tables Vol C Tables 4.2.6.8 and 6.1.1.4'
    'Cl' 'Cl' 0.1484 0.1585
                         'International Tables Vol C Tables 4.2.6.8 and 6.1.1.4'
_computing_data_collection     'APEX2 (Bruker, 2009)'
_computing_cell_refinement     'SAINT (Bruker, 2009)'
_computing_data_reduction     'SAINT (Bruker, 2009)'
_computing_structure_solution     'SHELXS97 (Sheldrick, 2008)'
_computing_structure_refinement     'SHELXL97 (Sheldrick, 2008)'
_computing_molecular_graphics     'DIAMOND (Brandenburg, 2006)'
_computing_publication_material     'publCIF (Westrip, 2010)'
loop_
    _atom_site_type_symbol
    _atom_site_label
    _atom_site_fract_x
    _atom_site_fract_y
    _atom_site_fract_z
    _atom_site_U_iso_or_equiv
    _atom_site_adp_type
    _atom_site_calc_flag
    _atom_site_refinement_flags
    _atom_site_occupancy
    _atom_site_symmetry_multiplicity
    _atom_site_disorder_assembly
    _atom_site_disorder_group
    Cl Cl1 1.30216(7) 0.60089(2) -0.07671(3) 0.02850(11) Uani d . 1 1 . .
    S S1 0.02044(6) 0.54702(2) 0.36977(3) 0.01934(10) Uani d . 1 1 . .
    O O1 0.35742(18) 0.80256(6) 0.24115(7) 0.0187(2) Uani d . 1 1 . .
    N N1 0.3377(3) 0.47463(8) 0.24996(11) 0.0285(3) Uani d . 1 1 . .
    N N2 0.3459(2) 0.62260(7) 0.25988(8) 0.0162(2) Uani d . 1 1 . .
    N N3 0.5262(2) 0.62044(7) 0.19443(8) 0.0159(2) Uani d . 1 1 . .
    N N4 0.6662(2) 0.83859(7) 0.13477(8) 0.0166(2) Uani d . 1 1 . .
    C C1 0.2444(2) 0.54529(8) 0.28857(10) 0.0163(2) Uani d . 1 1 . .
    C C2 0.6101(2) 0.69327(8) 0.16351(9) 0.0148(2) Uani d . 1 1 . .
    C C3 0.8029(2) 0.70274(8) 0.09346(9) 0.0152(2) Uani d . 1 1 . .
    C C4 0.9460(2) 0.64250(8) 0.04630(10) 0.0173(2) Uani d . 1 1 . .
    H H4 0.9271 0.5819 0.0565 0.021 Uiso calc R 1 1 . .
    C C5 1.1187(2) 0.67488(9) -0.01663(10) 0.0189(3) Uani d . 1 1 . .
    C C6 1.1518(2) 0.76349(9) -0.03214(10) 0.0192(3) Uani d . 1 1 . .
    H H6 1.2728 0.7829 -0.0753 0.023 Uiso calc R 1 1 . .
    C C8 0.8326(2) 0.79228(8) 0.07785(9) 0.0152(2) Uani d . 1 1 . .
    C C9 0.5256(2) 0.78350(8) 0.18693(10) 0.0156(2) Uani d . 1 1 . .
    C C7 1.0070(3) 0.82389(9) 0.01575(10) 0.0180(3) Uani d . 1 1 . .
    H H7 1.0274 0.8845 0.0061 0.022 Uiso calc R 1 1 . .
    H H21 0.291(3) 0.6714(12) 0.2814(13) 0.017(4) Uiso d . 1 1 . .
    H H41 0.637(4) 0.8958(15) 0.1304(16) 0.035(5) Uiso d . 1 1 . .
    H H11 0.276(4) 0.4232(15) 0.2616(16) 0.033(5) Uiso d . 1 1 . .
    H H12 0.459(5) 0.4835(18) 0.210(2) 0.054(7) Uiso d . 1 1 . .
loop_
    _atom_site_aniso_label
    _atom_site_aniso_U_11
    _atom_site_aniso_U_22
    _atom_site_aniso_U_33
    _atom_site_aniso_U_12
    _atom_site_aniso_U_13
    _atom_site_aniso_U_23
    Cl1 0.02824(19) 0.0271(2) 0.0332(2) 0.00156(13) 0.01668(14) -0.00782(13)
    S1 0.02276(18) 0.01321(17) 0.02450(18) -0.00194(11) 0.01337(13) -0.00236(11)
    O1 0.0228(5) 0.0133(4) 0.0215(5) 0.0022(3) 0.0088(4) 0.0002(3)
    N1 0.0363(7) 0.0112(5) 0.0437(8) -0.0024(5) 0.0288(6) -0.0028(5)
    N2 0.0209(5) 0.0099(5) 0.0195(5) 0.0005(4) 0.0093(4) 0.0002(4)
    N3 0.0180(5) 0.0136(5) 0.0171(5) 0.0003(4) 0.0067(4) 0.0007(4)
    N4 0.0199(5) 0.0094(5) 0.0216(5) 0.0005(4) 0.0066(4) 0.0016(4)
    C1 0.0183(6) 0.0117(6) 0.0196(6) -0.0004(4) 0.0051(5) 0.0006(4)
    C2 0.0169(5) 0.0117(5) 0.0163(5) 0.0010(4) 0.0040(4) 0.0002(4)
    C3 0.0168(5) 0.0127(6) 0.0165(5) -0.0006(4) 0.0044(4) 0.0016(4)
    C4 0.0191(6) 0.0132(6) 0.0202(6) 0.0003(4) 0.0050(5) -0.0010(4)
    C5 0.0184(6) 0.0194(6) 0.0198(6) 0.0011(5) 0.0061(5) -0.0014(5)
    C6 0.0179(6) 0.0216(7) 0.0191(6) -0.0028(5) 0.0059(5) 0.0018(5)
    C8 0.0164(6) 0.0132(6) 0.0162(6) 0.0006(4) 0.0024(4) 0.0007(4)
    C9 0.0190(6) 0.0111(5) 0.0170(6) 0.0004(4) 0.0035(4) 0.0008(4)
    C7 0.0199(6) 0.0157(6) 0.0187(6) -0.0014(5) 0.0037(5) 0.0036(4)
_geom_special_details
;
All e.s.d.'s (except the e.s.d. in the dihedral angle between two l.s. planes)
are estimated using the full covariance matrix. The cell e.s.d.'s are taken
into account individually in the estimation of e.s.d.'s in distances, angles
and torsion angles; correlations between e.s.d.'s in cell parameters are only
used when they are defined by crystal symmetry. An approximate (isotropic)
treatment of cell e.s.d.'s is used for estimating e.s.d.'s involving l.s.
planes.
;
loop_
    _geom_bond_atom_site_label_1
    _geom_bond_atom_site_label_2
    _geom_bond_site_symmetry_2
    _geom_bond_distance
    _geom_bond_publ_flag
    Cl1 C5 . 1.7417(16) ?
    S1 C1 . 1.6816(17) ?
    O1 C9 . 1.2354(18) ?
    N1 C1 . 1.3196(18) ?
    N1 H11 . 0.88(2) ?
    N1 H12 . 0.88(3) ?
    N2 N3 . 1.3548(17) ?
    N2 C1 . 1.3753(17) ?
    N2 H21 . 0.865(18) ?
    N3 C2 . 1.2886(18) ?
    N4 C9 . 1.3629(17) ?
    N4 C8 . 1.4108(17) ?
    N4 H41 . 0.90(2) ?
    C2 C3 . 1.4561(19) ?
    C2 C9 . 1.5015(19) ?
    C3 C4 . 1.3863(18) ?
    C3 C8 . 1.4052(19) ?
    C4 C5 . 1.3919(19) ?
    C4 H4 . 0.9500 ?
    C5 C6 . 1.393(2) ?
    C6 C7 . 1.398(2) ?
    C6 H6 . 0.9500 ?
    C8 C7 . 1.3869(19) ?
    C7 H7 . 0.9500 ?
loop_
    _geom_angle_atom_site_label_1
    _geom_angle_atom_site_label_2
    _geom_angle_atom_site_label_3
    _geom_angle_site_symmetry_1
    _geom_angle_site_symmetry_3
    _geom_angle
    _geom_angle_publ_flag
    C1 N1 H11 . . 121.0(14) ?
    C1 N1 H12 . . 115.4(18) ?
    H11 N1 H12 . . 124(2) ?
    N3 N2 C1 . . 118.47(11) ?
    N3 N2 H21 . . 121.0(12) ?
    C1 N2 H21 . . 120.5(12) ?
    C2 N3 N2 . . 118.11(11) ?
    C9 N4 C8 . . 111.12(11) ?
    C9 N4 H41 . . 123.0(14) ?
    C8 N4 H41 . . 125.2(14) ?
    N1 C1 N2 . . 115.72(13) ?
    N1 C1 S1 . . 125.31(10) ?
    N2 C1 S1 . . 118.97(10) ?
    N3 C2 C3 . . 125.26(11) ?
    N3 C2 C9 . . 128.28(12) ?
    C3 C2 C9 . . 106.41(10) ?
    C4 C3 C8 . . 121.02(12) ?
    C4 C3 C2 . . 132.21(12) ?
    C8 C3 C2 . . 106.77(11) ?
    C3 C4 C5 . . 116.98(13) ?
    C3 C4 H4 . . 121.5 ?
    C5 C4 H4 . . 121.5 ?
    C4 C5 C6 . . 122.65(12) ?
    C4 C5 Cl1 . . 118.11(11) ?
    C6 C5 Cl1 . . 119.23(11) ?
    C5 C6 C7 . . 120.06(12) ?
    C5 C6 H6 . . 120.0 ?
    C7 C6 H6 . . 120.0 ?
    C7 C8 C3 . . 121.54(12) ?
    C7 C8 N4 . . 129.09(12) ?
    C3 C8 N4 . . 109.36(11) ?
    O1 C9 N4 . . 127.66(12) ?
    O1 C9 C2 . . 126.00(11) ?
    N4 C9 C2 . . 106.33(11) ?
    C8 C7 C6 . . 117.75(13) ?
    C8 C7 H7 . . 121.1 ?
    C6 C7 H7 . . 121.1 ?
loop_
    _geom_torsion_atom_site_label_1
    _geom_torsion_atom_site_label_2
    _geom_torsion_atom_site_label_3
    _geom_torsion_atom_site_label_4
    _geom_torsion_site_symmetry_1
    _geom_torsion_site_symmetry_2
    _geom_torsion_site_symmetry_3
    _geom_torsion_site_symmetry_4
    _geom_torsion
    _geom_torsion_publ_flag
    C1 N2 N3 C2 . . . . 176.25(12) ?
    N3 N2 C1 N1 . . . . 1.08(19) ?
    N3 N2 C1 S1 . . . . 180.00(9) ?
    N2 N3 C2 C3 . . . . -179.99(11) ?
    N2 N3 C2 C9 . . . . -3.0(2) ?
    N3 C2 C3 C4 . . . . -2.3(2) ?
    C9 C2 C3 C4 . . . . -179.81(13) ?
    N3 C2 C3 C8 . . . . 178.32(12) ?
    C9 C2 C3 C8 . . . . 0.79(14) ?
    C8 C3 C4 C5 . . . . -0.01(19) ?
    C2 C3 C4 C5 . . . . -179.33(13) ?
    C3 C4 C5 C6 . . . . 0.6(2) ?
    C3 C4 C5 Cl1 . . . . 179.81(9) ?
    C4 C5 C6 C7 . . . . -0.5(2) ?
    Cl1 C5 C6 C7 . . . . -179.75(10) ?
    C4 C3 C8 C7 . . . . -0.62(19) ?
    C2 C3 C8 C7 . . . . 178.86(11) ?
    C4 C3 C8 N4 . . . . -179.71(11) ?
    C2 C3 C8 N4 . . . . -0.23(14) ?
    C9 N4 C8 C7 . . . . -179.50(12) ?
    C9 N4 C8 C3 . . . . -0.49(15) ?
    C8 N4 C9 O1 . . . . -177.55(12) ?
    C8 N4 C9 C2 . . . . 0.97(14) ?
    N3 C2 C9 O1 . . . . 0.0(2) ?
    C3 C2 C9 O1 . . . . 177.47(12) ?
    N3 C2 C9 N4 . . . . -178.51(13) ?
    C3 C2 C9 N4 . . . . -1.08(13) ?
    C3 C8 C7 C6 . . . . 0.66(19) ?
    N4 C8 C7 C6 . . . . 179.56(12) ?
    C5 C6 C7 C8 . . . . -0.11(19) ?
loop_
    _geom_hbond_atom_site_label_D
    _geom_hbond_atom_site_label_H
    _geom_hbond_atom_site_label_A
    _geom_hbond_site_symmetry_A
    _geom_hbond_distance_DH
    _geom_hbond_distance_HA
    _geom_hbond_distance_DA
    _geom_hbond_angle_DHA
    N2 H21 O1 . 0.865(18) 2.127(18) 2.783(2) 132.2(15)
    N4 H41 S1 2 0.90(2) 2.47(2) 3.354(2) 169.5(19)
    N1 H11 O1 2_545 0.88(2) 1.98(2) 2.848(2) 169(2)
    N1 H12 N3 . 0.88(3) 2.15(3) 2.594(2) 110(2)
    N1 H12 Cl1 3_765 0.88(3) 2.62(3) 3.342(2) 139(2)
_iucr_refine_instructions_details
;
TITL P21_n in P2(1)/n
CELL  0.71073   5.2605  15.3965  13.2155   90.000   96.527   90.000
ZERR     4.00   0.0052   0.0101   0.0087    0.000    0.024    0.000
LATT   1
SYMM  1/2 - X, 1/2 + Y, 1/2 - Z
SFAC  C    H    N    O    S    CL
UNIT  36   28   16   4    4    4
MERG   2
FMAP   2
PLAN    5
SIZE     0.35   0.38   1.27
ACTA
BOND
HTAB
EQIV $1 -x+1/2, y+1/2, -z+1/2
EQIV $2 -x+1/2, y-1/2, -z+1/2
EQIV $3 -x+2, -y+1, -z
HTAB N2 O1
HTAB N4 S1_$1
HTAB N1 O1_$2
HTAB N1 N3
HTAB N1 Cl1_$3
BOND   $H
CONF
MPLA 16 S1 N1 C1 N2 N3 C2 C3 C4 C5 CL1 C6 C7 C8 N4 C9 O1
MPLA 5 S1 N1 C1 N2 N3
MPLA 7 C3 C4 C5 CL1 C6 C7 C8
L.S.  15
TEMP  -273.15
WGHT    0.059400    1.179300
FVAR       0.30525
CL1   6    1.302161    0.600890   -0.076711    11.00000    0.02824    0.02707 =
         0.03322   -0.00782    0.01668    0.00156
S1    5    0.020436    0.547015    0.369767    11.00000    0.02276    0.01321 =
         0.02450   -0.00236    0.01337   -0.00194
O1    4    0.357423    0.802556    0.241145    11.00000    0.02277    0.01329 =
         0.02151    0.00018    0.00881    0.00216
N1    3    0.337667    0.474633    0.249965    11.00000    0.03631    0.01119 =
         0.04371   -0.00279    0.02878   -0.00239
N2    3    0.345871    0.622600    0.259878    11.00000    0.02089    0.00987 =
         0.01948    0.00020    0.00928    0.00046
N3    3    0.526191    0.620445    0.194430    11.00000    0.01800    0.01365 =
         0.01714    0.00065    0.00674    0.00026
N4    3    0.666165    0.838589    0.134771    11.00000    0.01994    0.00938 =
         0.02157    0.00163    0.00662    0.00047
C1    1    0.244410    0.545289    0.288573    11.00000    0.01834    0.01168 =
         0.01965    0.00057    0.00508   -0.00042
C2    1    0.610142    0.693275    0.163512    11.00000    0.01686    0.01171 =
         0.01631    0.00018    0.00401    0.00103
C3    1    0.802909    0.702740    0.093457    11.00000    0.01678    0.01272 =
         0.01652    0.00160    0.00436   -0.00058
C4    1    0.946012    0.642501    0.046303    11.00000    0.01910    0.01316 =
         0.02021   -0.00104    0.00500    0.00027
AFIX  43
H4    2    0.927054    0.581870    0.056477    11.00000   -1.20000
AFIX   0
C5    1    1.118731    0.674883   -0.016625    11.00000    0.01838    0.01944 =
         0.01980   -0.00143    0.00606    0.00107
C6    1    1.151803    0.763491   -0.032144    11.00000    0.01792    0.02164 =
         0.01905    0.00178    0.00594   -0.00281
AFIX  43
H6    2    1.272845    0.782885   -0.075303    11.00000   -1.20000
AFIX   0
C8    1    0.832585    0.792277    0.077852    11.00000    0.01638    0.01316 =
         0.01624    0.00067    0.00239    0.00058
C9    1    0.525588    0.783495    0.186927    11.00000    0.01901    0.01110 =
         0.01699    0.00076    0.00353    0.00038
C7    1    1.006998    0.823889    0.015750    11.00000    0.01986    0.01569 =
         0.01865    0.00356    0.00366   -0.00136
AFIX  43
H7    2    1.027398    0.884524    0.006078    11.00000   -1.20000
AFIX   0
H21   2    0.290951    0.671417    0.281381    11.00000    0.01707
H41   2    0.636555    0.895799    0.130411    11.00000    0.03519
H11   2    0.275700    0.423220    0.261598    11.00000    0.03340
H12   2    0.459400    0.483477    0.210215    11.00000    0.05395
HKLF 4  1.0  1.00  0.00  0.00  0.00  1.00  0.00  0.00  0.00  1.00
REM  P21_n in P2(1)/n
REM R1 =  0.0290 for   2374 Fo > 4sig(Fo)  and  0.0311 for all   2540 data
REM    161 parameters refined using      0 restraints
END
WGHT      0.0365      0.7105
REM Highest difference peak  0.522,  deepest hole -0.302,  1-sigma level  0.053
Q1    1   1.2093  0.5852 -0.1184  11.00000  0.05    0.52
Q2    1   0.5673  0.7373  0.1812  11.00000  0.05    0.42
Q3    1   0.8215  0.7440  0.0840  11.00000  0.05    0.36
Q4    1   0.7186  0.6946  0.1365  11.00000  0.05    0.35
Q5    1   1.0503  0.6593  0.0183  11.00000  0.05    0.33
;
data_New_Global_Publ_Block
_journal_date_recd_electronic     2013-11-11
_journal_date_accepted     2013-12-09
_journal_name_full     'Acta Crystallographica, Section E'
_journal_year     2014
_journal_volume     70
_journal_issue      1
_journal_page_first     o64
_journal_page_last     o65
_journal_paper_category     QO
_journal_paper_doi     10.1107/S1600536813033369
_journal_coeditor_code     LR2119
_publ_contact_author_name     'Vanessa Carratu Gervini'
_publ_contact_author_address
;
EQA-FURG
Av. Italia
km08
Carreiros
96203-900 Rio Grande--RS
Brazil
;
_publ_contact_author_email     vanessa.gervini@gmail.com
_publ_contact_author_fax      555332336990
_publ_contact_author_phone      555332336955
_publ_section_title
;
2-(5-Chloro-2-oxoindolin-3-ylidene)hydrazinecarbothioamide
;
loop_
    _publ_author_name
    _publ_author_footnote
    _publ_author_address
    'Bittencourt, Viviane Concei\,c\~ao Duarte de' .
;
Escola de Quimica e Alimentos
Universidade Federal do Rio Grande
Av. Italia
km 08
Campus Carreiros
96203-900 Rio Grande-RS
Brazil
;
    'Vicenti, Juliano Rosa de Menezes' .
;
Escola de Quimica e Alimentos
Universidade Federal do Rio Grande
Av. Italia
km 08
Campus Carreiros
96203-900 Rio Grande-RS
Brazil
;
    'Velasques, Jecika Maciel' .
;
Escola de Quimica e Alimentos
Universidade Federal do Rio Grande
Av. Italia
km 08
Campus Carreiros
96203-900 Rio Grande-RS
Brazil
;
    'Zambiazi, Priscilla Jussiane' .
;
Departamento de Quimica
Universidade Federal de Santa Maria
Av. Roraima,
Campus,
97105-900 Santa Maria-RS
Brazil
;
    'Gervini, Vanessa Carratu' .
;
Escola de Quimica e Alimentos
Universidade Federal do Rio Grande
Av. Italia
km 08
Campus Carreiros
96203-900 Rio Grande-RS
Brazil
;
