# Supplementary material for: 2-(5-Chloro-2-oxoindolin-3-yl­idene)hydrazinecarbo­thio­amide
Source: Acta Crystallogr Sect E Struct Rep Online. 2013 Dec 14;70(Pt 1):o64–5. doi: 10.1107/S1600536813033369 (PMC4029216; doi:10.1107/S1600536813033369)
Supplement: Supplementary file 2 [file e-70-00o64-Isup2.hkl]

#
# h,k,l, Fc-squared, Fo-squared, sigma(Fo-squared) and status flag
#
data_I
_shelx_title ' P21_n in P2(1)/n'
_shelx_refln_list_code          4
_shelx_F_calc_maximum      102.13
_exptl_crystal_F_000       520.00
_reflns_d_resolution_high  0.7502
 
loop_
 _symmetry_equiv_pos_as_xyz
 'x, y, z'
 '-x+1/2, y+1/2, -z+1/2'
 '-x, -y, -z'
 'x-1/2, -y-1/2, z-1/2'
 
_cell_length_a     5.2605
_cell_length_b    15.3965
_cell_length_c    13.2155
_cell_angle_alpha  90.000
_cell_angle_beta   96.527
_cell_angle_gamma  90.000
 
_shelx_F_squared_multiplier     1.000
 
loop_
 _refln_index_h
 _refln_index_k
 _refln_index_l
 _refln_F_squared_calc
 _refln_F_squared_meas
 _refln_F_squared_sigma
 _refln_observed_status
   2   0   0        2.69        6.55      0.97 o
   4   0   0      174.55      175.83      4.06 o
   6   0   0     1396.37     1407.53     21.30 o
   1   1   0      236.19      306.08      2.62 o
   2   1   0       68.99       63.72      0.92 o
   3   1   0     2443.95     2384.14     27.54 o
   4   1   0     1087.46     1131.86     10.03 o
   5   1   0       24.86       25.35      0.55 o
   6   1   0       70.03       74.02      2.01 o
   1   2   0     5234.71     5218.92    111.18 o
   2   2   0      139.96      131.75      1.12 o
   3   2   0      729.74      773.68      6.57 o
   4   2   0     1301.61     1340.58     12.83 o
   5   2   0       71.94       69.55      1.02 o
   6   2   0       18.51       15.95      1.20 o
   1   3   0      417.41      442.43      3.37 o
   2   3   0      266.95      263.92      2.24 o
   3   3   0     1361.94     1448.74     12.30 o
   4   3   0      407.25      369.82      3.84 o
   5   3   0      292.35      302.14      3.04 o
   6   3   0        2.09        0.54      0.37 o
   0   4   0     1318.80     1276.62     14.46 o
   1   4   0     2151.25     2294.40     30.22 o
   2   4   0       87.75       61.48      0.78 o
   3   4   0       12.15       18.29      0.41 o
   4   4   0        1.11        2.01      0.19 o
   5   4   0      260.72      253.06      2.66 o
   6   4   0        0.00       -0.03      0.37 o
   1   5   0     1504.70     1589.55     21.52 o
   2   5   0      375.42      417.39      3.53 o
   3   5   0      673.60      658.29      7.66 o
   4   5   0       94.14      107.22      1.24 o
   5   5   0      586.75      575.57      5.38 o
   6   5   0      140.34      138.77      3.10 o
   0   6   0      135.00      193.36      2.92 o
   1   6   0     2892.21     3107.89     36.26 o
   2   6   0      325.32      348.01      3.01 o
   3   6   0      275.09      269.48      2.44 o
   4   6   0      324.17      321.57      3.15 o
   5   6   0     1526.58     1534.07     30.37 o
   6   6   0        5.08        4.68      0.70 o
   1   7   0      735.08      706.20      8.20 o
   2   7   0     1819.35     1915.01     26.87 o
   3   7   0      549.07      549.33      5.11 o
   4   7   0      141.28      141.09      2.45 o
   5   7   0      159.37      171.09      3.57 o
   6   7   0      124.63      126.97      3.12 o
   0   8   0     1236.18     1327.74     18.82 o
   1   8   0       35.04       27.72      0.69 o
   2   8   0      208.80      200.70      2.82 o
   3   8   0      137.97      143.20      1.97 o
   4   8   0       49.08       47.33      1.40 o
   5   8   0        3.04        3.11      0.67 o
   6   8   0        2.88        2.34      0.69 o
   1   9   0     2893.66     3044.61     35.11 o
   2   9   0      851.36      844.92      8.39 o
   3   9   0      407.41      417.81      5.42 o
   4   9   0      728.07      731.76      9.03 o
   5   9   0      412.53      405.21      6.96 o
   6   9   0      128.90      120.61      3.15 o
   0  10   0      326.63      379.71      4.79 o
   1  10   0       53.66       60.06      1.04 o
   2  10   0     1870.39     1889.92     18.32 o
   3  10   0        7.16        6.00      1.50 o
   4  10   0      458.65      429.54     21.09 o
   5  10   0       22.43       19.75      1.56 o
   6  10   0        5.92        3.92      0.77 o
   1  11   0     1252.04     1239.54     12.39 o
   2  11   0      841.53      813.48      8.16 o
   3  11   0     1011.75      983.29      9.85 o
   4  11   0     1165.67     1151.90     16.82 o
   5  11   0      623.90      646.18     13.15 o
   0  12   0     2879.78     2720.46     27.38 o
   1  12   0       50.22       55.62      1.20 o
   2  12   0      427.32      448.90      4.78 o
   3  12   0      145.87      147.65      2.56 o
   4  12   0      286.55      290.98      5.32 o
   5  12   0        0.97        0.54      0.86 o
   1  13   0        5.80        5.35      0.87 o
   2  13   0      231.59      229.00      2.82 o
   3  13   0      180.91      178.64      2.95 o
   4  13   0       55.15       49.37      2.79 o
   5  13   0        4.88        3.86      1.07 o
   0  14   0     1354.51     1358.88     19.45 o
   1  14   0       84.15       79.56      2.11 o
   2  14   0       10.49        8.49      1.82 o
   4  14   0       47.73       47.01      2.79 o
   5  14   0       18.85       19.85      2.47 o
   1  15   0        5.39        4.08      0.76 o
   2  15   0       32.69       32.41      2.04 o
   4  15   0      218.45      214.21      6.12 o
   0  16   0       70.48       69.33      3.11 o
   1  16   0     1025.30     1019.76     13.28 o
   2  16   0      206.75      206.61      3.91 o
   4  16   0       41.00       39.92      3.11 o
   1  17   0       75.54       82.60      2.58 o
   2  17   0       20.65       25.01      2.47 o
   3  17   0       24.61       31.23      2.79 o
   1  18   0      314.19      342.35      8.37 o
   2  18   0      100.51      121.70      4.51 o
   3  18   0        5.94        3.33      1.18 o
   1  19   0      484.02      522.68      8.38 o
   2  19   0       97.50      103.14      4.40 o
   0  20   0      499.01      526.52     12.13 o
   1  20   0      123.43      126.42      4.83 o
  -7   0   1        0.17        0.64      1.40 o
  -5   0   1      618.66      631.86      6.65 o
  -3   0   1       27.97       54.75      1.57 o
  -1   0   1        0.61        0.37      0.16 o
   1   0   1      113.88       98.86      1.57 o
   3   0   1       33.36       35.50      1.07 o
   5   0   1      381.85      367.22      5.22 o
  -6   1   1       25.80       31.48      1.30 o
  -5   1   1      363.05      362.09      3.49 o
  -4   1   1        0.75        0.19      0.24 o
  -3   1   1      499.66      494.85      5.83 o
  -2   1   1     2319.29     2374.51     32.74 o
  -1   1   1     2753.26     2737.74     46.95 o
   0   1   1       85.75       85.98      3.92 o
   1   1   1     2213.89     2379.58     38.63 o
   2   1   1     1215.76     1227.83     14.70 o
   3   1   1        0.04       -0.16      0.21 o
   4   1   1      564.47      552.79      5.55 o
   5   1   1        7.60        4.73      0.46 o
   6   1   1      381.85      384.18      5.12 o
  -6   2   1      456.61      456.83      6.01 o
  -5   2   1      110.18      104.70      1.47 o
  -4   2   1        0.05       -0.18      0.18 o
  -3   2   1      114.21      132.74      1.86 o
  -2   2   1     5241.52     5346.28     45.24 o
  -1   2   1      129.21      161.96      1.57 o
   0   2   1      434.60      422.18      6.65 o
   2   2   1      116.60      140.59      2.00 o
   3   2   1        0.34       -0.14      0.14 o
   4   2   1      834.26      828.85      8.13 o
   5   2   1      811.13      816.93      8.14 o
   6   2   1      592.37      567.13      7.87 o
  -6   3   1      274.91      254.89     10.01 o
  -5   3   1      393.90      374.99      4.26 o
  -4   3   1        0.52        1.02      0.14 o
  -3   3   1      951.31     1043.67      8.81 o
  -2   3   1      506.25      548.45      4.35 o
  -1   3   1      124.58      119.21      1.04 o
   0   3   1     1808.85     1881.73     14.22 o
   1   3   1     5558.62     5738.79     89.60 o
   2   3   1       21.00       25.78      0.49 o
   3   3   1      526.40      540.37      5.36 o
   4   3   1      105.58      104.17      1.36 o
   5   3   1       11.95       13.03      0.80 o
   6   3   1        7.42        8.42      1.03 o
  -6   4   1      174.81      177.30      2.85 o
  -5   4   1      504.78      498.77      5.48 o
  -4   4   1      211.83      206.33      2.14 o
  -3   4   1     2343.95     2473.30     19.61 o
  -2   4   1     3298.34     3425.89     31.17 o
  -1   4   1      507.26      534.78      6.11 o
   0   4   1     2864.04     3036.50     23.97 o
   1   4   1     1183.29     1222.78     15.14 o
   2   4   1       36.72       33.44      0.51 o
   3   4   1     1902.74     1903.45     18.52 o
   4   4   1      292.76      298.35      3.21 o
   5   4   1       24.49       26.38      0.74 o
   6   4   1       79.77       77.11      4.24 o
  -6   5   1     1070.55     1060.56     14.73 o
  -5   5   1      590.26      591.29      6.34 o
  -4   5   1       85.03       98.81      1.26 o
  -3   5   1        0.34        2.47      0.45 o
  -2   5   1      481.34      498.21      5.46 o
  -1   5   1     2351.40     2409.30     21.22 o
   0   5   1     4332.35     4440.30     42.81 o
   1   5   1     3984.91     4018.08     36.09 o
   2   5   1        1.18        2.09      0.70 o
   3   5   1       17.66       22.31      0.56 o
   4   5   1      345.08      351.33      3.73 o
   5   5   1       22.40       21.00      0.88 o
   6   5   1       21.59       16.44      1.25 o
  -6   6   1       10.19       13.20      1.40 o
  -5   6   1      182.02      180.28      2.98 o
  -4   6   1     1627.49     1619.25     18.03 o
  -3   6   1        0.28        0.98      0.20 o
  -2   6   1      458.41      543.13      6.25 o
  -1   6   1     1730.03     1804.08     22.26 o
   0   6   1      130.31      154.99      1.58 o
   1   6   1      273.65      301.24      2.41 o
   2   6   1       87.21       72.56      1.25 o
   3   6   1      101.21      128.93      2.19 o
   4   6   1       58.51       56.07      1.25 o
   5   6   1      233.58      231.11      3.27 o
   6   6   1      164.25      158.42      3.52 o
  -6   7   1       94.81       94.66      3.00 o
  -5   7   1      150.66      153.61      3.29 o
  -4   7   1      304.43      299.28      3.61 o
  -3   7   1      277.05      270.03      2.47 o
  -2   7   1       63.47       67.90      1.21 o
  -1   7   1     6348.90     6702.27     77.05 o
   0   7   1      432.52      453.77      4.15 o
   1   7   1      344.26      369.66      3.47 o
   2   7   1     3703.41     3904.50     34.28 o
   3   7   1     1715.86     1720.46     14.87 o
   4   7   1       37.79       34.15      0.95 o
   5   7   1      144.09      141.35      2.35 o
   6   7   1        5.36        4.83      0.70 o
  -6   8   1        0.00       -0.54      0.64 o
  -5   8   1      391.89      389.44      6.60 o
  -4   8   1     1917.34     1913.42     19.12 o
  -3   8   1      204.36      192.02      2.38 o
  -2   8   1       11.13       17.04      0.62 o
  -1   8   1       19.42       25.19      0.60 o
   0   8   1      930.18      857.19      7.65 o
   1   8   1       99.93       60.47      0.89 o
   2   8   1      349.68      333.58      3.25 o
   3   8   1      201.50      180.67      3.88 o
   4   8   1        0.54        2.45      0.37 o
   5   8   1       94.35       89.74      3.27 o
   6   8   1        5.99        6.86      0.88 o
  -6   9   1       71.85       72.76      2.90 o
  -5   9   1       27.08       23.43      1.49 o
  -4   9   1      161.06      176.10      2.93 o
  -3   9   1       50.17       43.01      1.24 o
  -2   9   1       43.47       26.57      0.59 o
  -1   9   1      729.51      734.51     16.21 o
   0   9   1     1662.32     1572.85     14.12 o
   1   9   1      182.93      214.61      2.48 o
   2   9   1        1.25        1.71      0.34 o
   3   9   1        9.83        6.65      1.07 o
   4   9   1     1487.92     1518.74     17.58 o
   5   9   1      372.99      373.34      6.55 o
   6   9   1      143.25      150.37      3.65 o
  -6  10   1        0.17       -0.75      0.75 o
  -5  10   1      149.39      151.18      3.60 o
  -4  10   1       51.68       52.78      2.00 o
  -3  10   1      665.90      678.00      8.25 o
  -2  10   1      164.95      154.97      1.90 o
  -1  10   1      140.04      142.95      4.19 o
   0  10   1      219.86      218.80      2.22 o
   1  10   1      544.69      560.18      6.83 o
   2  10   1       51.01       50.79      0.99 o
   3  10   1      193.14      181.58      3.31 o
   4  10   1        5.33        4.02      1.07 o
   5  10   1      411.65      414.38      7.19 o
   6  10   1       28.81       24.88      1.79 o
  -5  11   1       12.99        8.05      1.07 o
  -4  11   1       61.45       61.77      2.08 o
  -3  11   1      140.63      142.44      2.41 o
  -2  11   1       10.65        6.35      0.62 o
  -1  11   1      266.81      268.89      3.13 o
   0  11   1     1941.80     1863.52     16.76 o
   1  11   1      173.25      174.54      2.16 o
   2  11   1      351.17      332.87      3.70 o
   3  11   1      636.68      619.80      6.53 o
   4  11   1      155.09      154.55      3.48 o
   5  11   1       98.62       95.53      2.86 o
  -5  12   1       21.58       18.24      2.15 o
  -4  12   1      427.37      427.46      9.55 o
  -3  12   1      849.87      817.20      9.83 o
  -2  12   1       13.77        7.90      1.82 o
  -1  12   1        4.00        3.90      0.37 o
   0  12   1      552.87      581.17      5.37 o
   1  12   1     1807.38     1852.22     16.31 o
   2  12   1      167.72      159.41      2.10 o
   3  12   1      715.24      723.30     12.75 o
   4  12   1      218.26      214.48      7.30 o
   5  12   1       16.99       13.95      2.15 o
  -5  13   1        8.56        6.98      1.18 o
  -4  13   1       19.10       22.64      2.15 o
  -3  13   1      194.73      178.01      3.64 o
  -2  13   1       37.10       40.21      1.55 o
  -1  13   1      899.95      818.35      8.49 o
   0  13   1       14.59        9.57      0.69 o
   1  13   1     1100.39     1066.38      9.59 o
   2  13   1     1286.45     1293.14     12.77 o
   3  13   1       88.73       89.24      1.94 o
   4  13   1      409.46      395.16      9.12 o
   5  13   1        8.60        6.12      1.18 o
  -5  14   1       34.59       40.03      2.79 o
  -4  14   1      616.17      665.61     14.06 o
  -2  14   1       28.60       25.75      1.36 o
  -1  14   1       46.05       61.44      1.94 o
   0  14   1     2087.05     2059.02     25.36 o
   1  14   1      241.72      221.59      3.20 o
   2  14   1      331.73      301.33     10.47 o
   4  14   1        0.10        0.43      0.86 o
   5  14   1      273.75      291.91      7.62 o
  -4  15   1        9.31        7.94      1.29 o
  -2  15   1      561.29      536.71     11.70 o
  -1  15   1        1.20        0.31      0.40 o
   0  15   1       13.69       22.32      1.40 o
   1  15   1      162.39      134.01      2.32 o
   2  15   1       75.77       71.48      2.90 o
   4  15   1        3.29        2.47      1.07 o
  -4  16   1        4.73        2.58      1.18 o
  -2  16   1      481.55      522.75      8.00 o
  -1  16   1      214.96      195.02      3.09 o
   0  16   1      498.59      526.28      6.46 o
   1  16   1       17.35       17.30      1.07 o
   2  16   1        6.32        5.90      0.97 o
   3  16   1       24.05       25.76      2.58 o
   4  16   1      276.40      298.89      7.94 o
  -3  17   1       51.96       51.41      3.22 o
  -2  17   1       28.66       30.05      2.58 o
  -1  17   1       67.54       59.26      1.88 o
   0  17   1      173.60      185.35      3.87 o
   1  17   1      597.45      627.99     22.86 o
   2  17   1        5.46        1.82      0.97 o
   3  17   1       18.57       19.64      2.58 o
  -3  18   1        2.29        1.29      1.07 o
  -2  18   1      295.93      296.53      7.83 o
  -1  18   1      304.71      294.89      8.26 o
   1  18   1       20.80       26.45      2.36 o
   2  18   1       11.56        6.12      1.18 o
   3  18   1        3.00        1.72      1.07 o
  -2  19   1       62.94       68.79      3.65 o
  -1  19   1      287.46      313.80      5.73 o
   1  19   1      111.18      117.11      3.18 o
   2  19   1      343.63      374.44      9.55 o
  -1  20   1      481.94      524.69     12.23 o
   0  20   1      179.93      184.31      4.14 o
   1  20   1       39.12       32.20      3.00 o
  -6   0   2        3.17        4.96      0.71 o
  -4   0   2      361.77      340.04      5.35 o
  -2   0   2      286.85      319.31      3.32 o
   0   0   2      292.96      286.65      6.22 o
   2   0   2      213.66      187.38      3.65 o
   4   0   2      537.39      487.55      7.42 o
   6   0   2       15.18       20.69      1.68 o
  -7   1   2       48.54       49.27      2.69 o
  -6   1   2      529.89      529.08      6.11 o
  -5   1   2      915.50      905.28      8.01 o
  -4   1   2       31.79       31.48      0.60 o
  -3   1   2       16.70       19.83      0.56 o
  -2   1   2        0.24        2.20      0.24 o
  -1   1   2      787.17      848.52      6.07 o
   0   1   2     2671.68     2679.53     31.45 o
   1   1   2     4890.24     4976.58     68.88 o
   2   1   2      693.54      718.08      7.99 o
   3   1   2        1.70        3.53      0.78 o
   4   1   2      189.73      179.60      3.20 o
   5   1   2       45.50       39.19      0.89 o
   6   1   2      222.99      221.29      3.19 o
  -6   2   2       64.67       66.29      1.63 o
  -5   2   2      367.78      352.81      3.50 o
  -4   2   2      879.58      895.18      7.32 o
  -3   2   2     2643.43     2720.36     21.76 o
  -2   2   2      243.44      256.96      1.95 o
  -1   2   2     1291.07     1441.81     11.06 o
   0   2   2     2819.72     2797.44     49.58 o
   1   2   2      126.46      112.87      1.88 o
   2   2   2      109.94      122.87      1.67 o
   3   2   2     2204.87     2148.05     23.95 o
   4   2   2      496.89      520.14      5.31 o
   5   2   2        1.07        0.28      0.30 o
   6   2   2        0.19       -0.24      0.51 o
  -6   3   2       47.37       47.62      2.61 o
  -5   3   2      100.46      106.11      1.37 o
  -4   3   2     1143.54     1146.85      9.05 o
  -3   3   2      140.19      131.57      1.21 o
  -2   3   2     1521.15     1651.43     12.52 o
  -1   3   2      140.26      144.96      1.14 o
   1   3   2       10.10        5.40      0.37 o
   2   3   2      363.01      319.88      3.75 o
   3   3   2       63.33       62.77      0.93 o
   4   3   2      110.43      119.14      1.58 o
   5   3   2      146.86      148.77      1.94 o
   6   3   2      264.46      270.76      4.98 o
  -6   4   2       66.54       61.63      1.28 o
  -5   4   2      586.72      580.64      5.05 o
  -4   4   2      216.64      217.50      1.95 o
  -3   4   2      616.35      585.68      4.83 o
  -2   4   2     1236.06     1365.96     12.08 o
  -1   4   2     1054.92     1036.34      9.62 o
   0   4   2      808.97      821.42      6.56 o
   1   4   2     2069.18     2247.07     20.61 o
   2   4   2     1391.48     1388.63     15.39 o
   3   4   2     1847.54     1803.74     17.36 o
   4   4   2      901.45      952.60      9.31 o
   5   4   2       73.15       71.60      1.22 o
   6   4   2      252.96      247.40      4.69 o
  -6   5   2      237.55      236.98      4.12 o
  -5   5   2        0.03       -0.10      0.27 o
  -4   5   2      925.54      923.66      7.57 o
  -3   5   2      922.83      951.74      8.46 o
  -2   5   2      378.47      340.41      2.81 o
  -1   5   2       14.46        7.34      0.43 o
   0   5   2     6503.25     6475.79     77.26 o
   1   5   2     3446.64     3619.53     32.66 o
   2   5   2     1820.24     1801.87     15.77 o
   3   5   2       23.01       27.57      1.67 o
   4   5   2      140.70      138.97      1.76 o
   5   5   2        0.14        0.29      0.69 o
   6   5   2       44.98       45.31      1.82 o
  -6   6   2      220.77      212.33      3.92 o
  -5   6   2       56.60       58.72      1.61 o
  -4   6   2      353.58      341.51      3.10 o
  -3   6   2      544.31      548.06      5.20 o
  -2   6   2     1103.34     1260.41     16.28 o
  -1   6   2     3475.23     3661.21     36.65 o
   0   6   2      267.23      244.55      3.85 o
   1   6   2      705.90      654.81      6.84 o
   2   6   2     1031.37     1095.02     10.41 o
   3   6   2      388.74      448.49      5.43 o
   4   6   2        9.53       13.09      1.42 o
   5   6   2      944.48      960.06     11.20 o
   6   6   2       23.17       23.77      2.15 o
  -6   7   2       33.69       35.82      2.79 o
  -5   7   2       43.61       41.75      1.93 o
  -4   7   2      779.46      786.41      7.29 o
  -3   7   2      396.41      387.70      3.32 o
  -2   7   2     3595.51     3400.23    111.67 o
  -1   7   2     3706.51     4054.10     57.89 o
   0   7   2      185.98      248.86      3.14 o
   1   7   2      568.92      594.92      6.28 o
   2   7   2     2736.76     2808.31     33.20 o
   3   7   2       27.87       22.41      0.61 o
   4   7   2      411.78      395.03      5.05 o
   5   7   2       43.90       42.75      1.26 o
   6   7   2       37.81       47.41      2.36 o
  -6   8   2       61.98       61.70      3.70 o
  -5   8   2      275.47      298.57      6.65 o
  -4   8   2       50.46       42.72      2.18 o
  -3   8   2      503.08      515.39      5.39 o
  -2   8   2       15.21       21.81      0.95 o
  -1   8   2      162.01      138.99      1.75 o
   0   8   2        0.09        4.11      0.40 o
   1   8   2     1885.64     1760.80     18.13 o
   2   8   2      529.84      552.63      6.46 o
   3   8   2        0.02       -0.04      0.25 o
   4   8   2        1.07        1.44      0.38 o
   5   8   2      678.49      688.38      8.39 o
   6   8   2      365.87      380.69      6.89 o
  -6   9   2       41.31       38.04      1.97 o
  -5   9   2      233.36      232.14      5.69 o
  -4   9   2      119.79      121.84      1.89 o
  -3   9   2     1269.95     1249.95     17.02 o
  -2   9   2       47.83       43.57      1.33 o
  -1   9   2      347.23      347.56      4.56 o
   0   9   2      434.87      495.18      5.93 o
   1   9   2      256.69      254.04      3.26 o
   2   9   2      220.42      207.97      2.48 o
   3   9   2        0.01        0.75      0.86 o
   4   9   2      126.69      127.23      2.03 o
   5   9   2       81.24       89.14      2.11 o
   6   9   2        7.47        4.84      0.91 o
  -6  10   2      195.11      195.72      4.88 o
  -5  10   2       73.23       64.93      2.68 o
  -4  10   2      678.17      667.64     13.42 o
  -3  10   2       24.08       28.23      1.61 o
  -2  10   2       65.90       56.76      1.59 o
  -1  10   2       81.46       76.95      2.76 o
   0  10   2        2.18        3.26      0.35 o
   1  10   2      182.53      179.89      2.47 o
   2  10   2     1364.07     1369.29     12.98 o
   3  10   2       55.55       56.99      1.27 o
   4  10   2        3.33        3.10      0.63 o
   5  10   2        0.01        1.13      0.73 o
  -5  11   2       22.29       27.37      2.15 o
  -4  11   2       25.57       26.72      2.04 o
  -3  11   2      183.41      182.04      3.52 o
  -2  11   2      658.00      606.09      8.80 o
  -1  11   2      532.86      518.14      4.89 o
   0  11   2       32.19       29.79      0.84 o
   1  11   2       14.25       14.10      0.83 o
   2  11   2       22.15       23.60      0.88 o
   3  11   2       80.25       84.48      1.91 o
   4  11   2       40.71       44.07      2.68 o
   5  11   2      480.51      503.20     12.18 o
  -5  12   2      508.64      500.12     10.95 o
  -4  12   2       58.62       53.23      2.68 o
  -3  12   2      154.00      145.44      3.11 o
  -2  12   2      349.00      381.29      5.99 o
  -1  12   2      999.82      922.70      9.38 o
   0  12   2     1883.51     1857.59     15.98 o
   1  12   2     1222.68     1202.21     11.89 o
   2  12   2      108.55      100.44      1.77 o
   3  12   2        2.33        3.22      0.53 o
   4  12   2       80.06       77.15      2.44 o
   5  12   2      112.19      116.41      3.25 o
  -5  13   2       15.88       15.88      2.15 o
  -4  13   2       95.30       93.58      3.54 o
  -3  13   2       81.36       72.19      2.12 o
  -2  13   2      665.51      705.32     10.28 o
  -1  13   2      430.96      444.82      5.58 o
   0  13   2      162.91      146.15      1.79 o
   1  13   2      897.98      819.74      7.39 o
   2  13   2      362.15      342.65      4.47 o
   3  13   2        4.79        4.29      0.63 o
   4  13   2      374.57      359.42      6.92 o
   5  13   2        8.08        6.55      1.18 o
  -5  14   2      111.74      117.30      4.40 o
  -4  14   2      231.48      228.16      6.33 o
  -2  14   2      183.72      178.15      3.56 o
  -1  14   2      609.76      603.69      7.23 o
   0  14   2       21.04       18.11      0.98 o
   1  14   2     1639.50     1666.20     14.44 o
   2  14   2       54.03       54.42      1.18 o
   4  14   2      271.41      295.88      7.51 o
  -4  15   2       83.29       91.01      3.86 o
  -2  15   2      827.61      820.47     16.96 o
  -1  15   2      127.96      114.24      2.14 o
   0  15   2     1088.24      995.70     13.85 o
   1  15   2       10.52        7.88      0.87 o
   2  15   2       11.34        4.74      1.45 o
   4  15   2      270.40      274.53      7.30 o
  -4  16   2      201.59      207.77      6.22 o
  -2  16   2        1.62        0.00      0.64 o
  -1  16   2      132.31      133.32      2.43 o
   0  16   2      123.96      141.19      3.19 o
   1  16   2      716.09      748.14     13.23 o
   2  16   2       88.60       81.54      2.28 o
   3  16   2      600.52      629.55     13.74 o
   4  16   2       29.62       23.40      2.90 o
  -3  17   2       97.05      104.64      4.29 o
  -2  17   2        0.07        0.32      0.86 o
  -1  17   2       13.41       19.75      1.40 o
   0  17   2      923.18      976.49     13.89 o
   2  17   2      203.67      193.50      5.80 o
   3  17   2        7.35        2.15      1.07 o
  -3  18   2      135.60      140.70      5.15 o
  -2  18   2        0.72        0.21      1.07 o
  -1  18   2      142.85      157.11      3.60 o
   1  18   2        3.94        2.44      0.70 o
   2  18   2      114.87      105.39      4.29 o
   3  18   2      198.08      200.58      6.33 o
  -2  19   2        2.78        0.43      1.07 o
  -1  19   2      206.69      227.67      4.67 o
   1  19   2       23.53       18.89      2.47 o
   2  19   2      260.47      299.21      8.16 o
  -1  20   2       35.76       36.38      3.11 o
   0  20   2       44.53       44.07      2.28 o
   1  20   2      108.07      111.72      4.72 o
  -5   0   3     2332.13     2296.76     22.24 o
  -3   0   3     2927.39     3024.38     30.02 o
  -1   0   3     1153.35     1087.49     11.27 o
   3   0   3       28.62       23.83      0.97 o
   5   0   3      222.25      233.22      4.51 o
  -6   1   3      359.95      368.07      4.21 o
  -5   1   3      778.78      773.41      6.15 o
  -4   1   3      118.45      133.96      1.23 o
  -3   1   3     1547.21     1762.78     12.19 o
  -2   1   3     1416.22     1409.95      9.00 o
  -1   1   3       93.86      103.73      1.01 o
   0   1   3     3531.90     3510.93     33.98 o
   2   1   3      715.29      656.96      8.58 o
   3   1   3        4.29        1.23      0.22 o
   4   1   3      755.99      720.11      8.35 o
   5   1   3      302.25      313.06      4.12 o
   6   1   3       27.91       23.25      0.88 o
  -6   2   3       34.55       35.32      1.09 o
  -5   2   3       21.23       18.91      0.60 o
  -4   2   3       38.53       37.99      0.50 o
  -3   2   3     2108.09     2225.84     15.50 o
  -2   2   3     2759.28     2838.61     18.97 o
  -1   2   3       14.04        8.57      0.28 o
   0   2   3     2501.08     2426.87     29.87 o
   1   2   3     1296.33     1502.70     17.65 o
   2   2   3     1964.73     1912.97     25.46 o
   3   2   3       51.64       42.84      0.88 o
   4   2   3       12.42       13.93      1.35 o
   5   2   3      241.20      233.77      3.52 o
   6   2   3       50.95       50.33      1.30 o
  -6   3   3       46.47       44.70      1.39 o
  -5   3   3       94.15       97.14      1.25 o
  -4   3   3     1200.84     1228.12      8.33 o
  -3   3   3       78.94      111.66      1.06 o
  -2   3   3     3140.10     3403.14     25.70 o
  -1   3   3     1055.70     1078.75      8.38 o
   0   3   3      363.22      391.10      3.62 o
   1   3   3     1421.11     1346.27     13.44 o
   2   3   3        5.78        2.09      0.23 o
   3   3   3        2.07        2.34      0.43 o
   4   3   3      117.60      120.25      1.64 o
   5   3   3      578.80      572.96      5.97 o
   6   3   3        0.01        0.10      0.33 o
  -6   4   3       20.70       19.23      0.79 o
  -5   4   3       73.59       72.90      1.08 o
  -4   4   3      112.82      110.34      1.06 o
  -3   4   3       69.83       71.56      0.74 o
  -2   4   3     1793.24     1928.01     13.52 o
  -1   4   3      398.08      354.21      3.18 o
   0   4   3      263.51      318.66      3.47 o
   1   4   3      636.56      585.31      6.12 o
   2   4   3     1622.52     1641.59     21.39 o
   3   4   3        7.14       10.82      0.44 o
   4   4   3      247.62      237.69      2.74 o
   5   4   3        0.93        0.40      0.52 o
   6   4   3      110.08      100.83      4.82 o
  -6   5   3       40.91       38.89      1.35 o
  -5   5   3       84.69       82.89      1.27 o
  -4   5   3     1626.27     1634.96     12.66 o
  -3   5   3      448.19      400.67      5.74 o
  -2   5   3      365.72      393.35      3.79 o
  -1   5   3        0.29        3.44      0.37 o
   0   5   3        3.59        3.58      0.41 o
   1   5   3       11.04       10.06      0.54 o
   2   5   3     1699.25     1727.31     19.27 o
   3   5   3      355.21      351.26      4.41 o
   4   5   3      434.97      427.03      4.48 o
   5   5   3      399.95      411.91      5.31 o
   6   5   3       42.28       41.93      2.69 o
  -6   6   3       10.59       12.55      1.03 o
  -5   6   3        1.58        0.99      0.38 o
  -4   6   3      154.00      146.07      3.48 o
  -3   6   3      967.12     1024.49      8.00 o
  -2   6   3       94.12      104.22      1.33 o
  -1   6   3      769.20      816.11      8.50 o
   0   6   3     9512.26     9622.74    205.63 o
   1   6   3       54.64       78.03      1.34 o
   2   6   3       40.45       35.28      0.86 o
   3   6   3       57.31       62.25      1.33 o
   4   6   3      261.73      257.53      3.54 o
   5   6   3       12.45       10.48      0.89 o
   6   6   3     1117.68     1120.16     31.91 o
  -6   7   3      227.08      234.83      3.92 o
  -5   7   3      242.83      253.22      4.80 o
  -4   7   3     1083.09     1078.23     10.62 o
  -3   7   3      880.75      895.87      8.02 o
  -2   7   3      560.38      523.74      5.67 o
  -1   7   3      213.49      284.53      3.42 o
   0   7   3       72.31       49.12      0.91 o
   1   7   3      238.80      253.09      3.49 o
   2   7   3      383.77      396.87     12.49 o
   3   7   3     1560.38     1571.21     17.52 o
   4   7   3      185.14      186.37      2.86 o
   5   7   3        0.02       -0.36      0.36 o
   6   7   3       14.24       16.10      1.49 o
  -6   8   3      130.54      124.52      3.70 o
  -5   8   3       25.45       22.17      1.42 o
  -4   8   3      226.79      216.55      2.88 o
  -3   8   3       87.98       82.35      1.49 o
  -2   8   3      419.05      446.22      5.40 o
  -1   8   3      583.19      615.37      7.61 o
   0   8   3     1288.60     1297.72     15.06 o
   1   8   3      585.53      635.25      6.76 o
   2   8   3      334.36      353.19      4.37 o
   3   8   3        0.09        0.16      0.35 o
   4   8   3        5.33        3.51      0.46 o
   5   8   3        1.71        0.85      0.46 o
   6   8   3       19.70       22.06      1.33 o
  -6   9   3       25.87       25.10      1.72 o
  -5   9   3      159.21      153.15      4.29 o
  -4   9   3     1133.97     1129.98     15.65 o
  -3   9   3     2315.20     2327.93     30.75 o
  -2   9   3      372.16      394.14      5.95 o
  -1   9   3       64.33       68.39      1.44 o
   0   9   3     1612.89     1746.98     20.35 o
   1   9   3       35.16       41.29      0.81 o
   2   9   3      975.89      973.07     11.07 o
   3   9   3      998.54      971.37     11.26 o
   4   9   3      431.32      440.35      5.75 o
   5   9   3       84.74       84.72      1.97 o
   6   9   3       11.83       11.71      1.40 o
  -6  10   3       14.32       11.27      1.82 o
  -5  10   3       80.72       97.34      3.33 o
  -4  10   3        8.00        2.04      0.64 o
  -3  10   3        2.89        3.27      0.80 o
  -2  10   3      255.55      245.90      4.10 o
  -1  10   3     3377.75     3371.71     33.67 o
   0  10   3       63.64       64.03      1.23 o
   1  10   3      344.12      371.19      3.98 o
   2  10   3       25.80       26.75      1.70 o
   3  10   3      140.65      150.03      3.74 o
   4  10   3       36.84       34.86      1.33 o
   5  10   3      399.33      400.63      5.53 o
  -5  11   3       23.54       27.37      2.15 o
  -4  11   3     1206.87     1261.45     24.15 o
  -3  11   3     1319.23     1276.96     17.56 o
  -2  11   3     1310.98     1275.89     17.37 o
  -1  11   3      580.21      544.25      5.68 o
   0  11   3      785.97      783.48      7.95 o
   1  11   3      287.20      274.02      3.63 o
   2  11   3      415.47      403.75      4.34 o
   3  11   3      569.60      564.99      6.15 o
   4  11   3      200.79      203.05      3.29 o
   5  11   3      460.19      474.10      8.25 o
  -5  12   3      552.70      569.34     12.23 o
  -4  12   3      132.47      150.79      4.51 o
  -3  12   3     1120.95     1033.74     14.56 o
  -2  12   3        6.58        4.29      0.75 o
  -1  12   3       35.48       45.46      1.75 o
   0  12   3      528.67      526.95      4.96 o
   1  12   3     1180.68     1145.93     11.36 o
   2  12   3       44.48       39.87      1.14 o
   3  12   3      264.66      266.56      3.35 o
   4  12   3      168.00      172.31      3.89 o
   5  12   3        7.17        7.21      1.02 o
  -5  13   3      120.74      125.35      4.40 o
  -4  13   3       27.75       28.33      2.25 o
  -3  13   3        5.36        6.87      0.97 o
  -2  13   3       81.79       89.25      2.24 o
  -1  13   3      943.62      927.49      9.37 o
   0  13   3        0.73        0.35      0.39 o
   1  13   3      270.05      265.19      2.82 o
   2  13   3       67.64       64.12      1.48 o
   3  13   3        0.21        0.21      0.68 o
   4  13   3       42.67       45.34      2.08 o
   5  13   3      102.30      105.39      4.08 o
  -5  14   3       81.08       77.49      3.54 o
  -4  14   3       64.66       71.37      3.33 o
  -2  14   3       98.79       76.71      2.26 o
  -1  14   3        3.68        2.18      0.82 o
   0  14   3      240.64      229.78      3.34 o
   1  14   3      685.83      704.07      6.51 o
   2  14   3        5.48        7.21      0.83 o
   3  14   3       49.02       48.62      2.79 o
   4  14   3       43.83       44.32      2.90 o
  -4  15   3      151.68      158.94      5.15 o
  -2  15   3      239.35      223.98      5.90 o
  -1  15   3       55.41       57.94      1.60 o
   0  15   3      174.22      177.94      2.87 o
   1  15   3      554.25      565.53      5.98 o
   2  15   3      338.19      334.98      6.01 o
   4  15   3       37.39       34.77      2.90 o
  -4  16   3       14.19       17.71      2.58 o
  -3  16   3       53.90       59.46      3.33 o
  -2  16   3      171.40      141.56      4.19 o
  -1  16   3      262.17      251.52      4.63 o
   0  16   3      388.09      377.55      5.06 o
   1  16   3       52.19       53.70      1.51 o
   2  16   3      822.08      819.49     11.87 o
   3  16   3       73.34       75.88      3.65 o
   4  16   3       91.70       94.34      4.29 o
  -3  17   3       28.53       30.48      2.79 o
  -2  17   3        8.94        6.22      1.18 o
  -1  17   3        5.46        3.11      0.86 o
   0  17   3       38.16       38.02      1.90 o
   1  17   3      308.77      299.75      7.51 o
   2  17   3       75.48       75.98      3.54 o
   3  17   3       40.48       49.15      3.33 o
  -3  18   3      321.71      340.42      8.91 o
  -2  18   3      275.32      295.24      7.94 o
  -1  18   3      226.05      255.22      4.86 o
   1  18   3       81.67       80.30      2.58 o
   2  18   3      834.17      918.67     19.10 o
  -2  19   3      127.13      123.85      4.83 o
  -1  19   3       96.08       90.69      4.08 o
   0  19   3      535.94      590.83      9.45 o
   1  19   3      117.02      122.99      4.83 o
   2  19   3       72.80       94.44      4.29 o
  -1  20   3       60.55       76.41      3.97 o
   0  20   3      210.82      209.87      4.55 o
  -6   0   4        3.80        3.46      0.68 o
  -4   0   4     3446.95     3468.18     34.17 o
  -2   0   4     2435.26     2784.65     27.74 o
   0   0   4      298.02      294.03      3.66 o
   2   0   4      172.20      244.48      4.94 o
   4   0   4       39.24       38.96      1.50 o
   6   0   4       85.64       90.71      2.41 o
  -6   1   4       79.67       77.07      1.55 o
  -5   1   4      300.89      315.90      2.86 o
  -4   1   4       92.20       87.13      0.93 o
  -3   1   4      184.73      163.85      1.39 o
  -2   1   4      196.71      185.77      1.47 o
  -1   1   4     6439.00     6580.83     72.96 o
   0   1   4     2022.35     2006.78     19.87 o
   1   1   4     1314.40     1225.03     17.79 o
   2   1   4      219.82      239.99      3.49 o
   3   1   4      613.95      597.44      9.43 o
   4   1   4        6.37        5.53      0.87 o
   5   1   4      341.74      329.70      4.38 o
   6   1   4        1.53        0.63      0.64 o
  -6   2   4       15.50       14.10      1.03 o
  -5   2   4      612.79      596.60      4.89 o
  -4   2   4      683.08      638.43      4.63 o
  -3   2   4       12.19        7.79      0.28 o
  -2   2   4      107.85       99.34      0.85 o
  -1   2   4     3035.60     3138.89     39.28 o
   0   2   4     1042.11     1093.29      8.39 o
   1   2   4      131.99      140.02      2.41 o
   2   2   4     5935.86     6023.47     78.28 o
   3   2   4       80.09       74.70      1.35 o
   4   2   4        0.96        0.64      0.29 o
   5   2   4       60.94       62.18      1.22 o
   6   2   4      197.55      205.51      3.13 o
  -6   3   4       10.29        9.49      0.57 o
  -5   3   4      199.38      184.19      1.91 o
  -4   3   4       24.61       18.13      0.41 o
  -3   3   4      171.01      176.28      1.49 o
  -2   3   4     1450.91     1644.54     11.01 o
  -1   3   4      403.49      452.48      4.69 o
   0   3   4      217.66      201.73      2.12 o
   1   3   4     1846.96     1810.73     20.79 o
   2   3   4      347.37      318.25      4.51 o
   3   3   4       16.49       19.98      0.73 o
   4   3   4      140.80      133.64      2.15 o
   5   3   4       18.59       17.00      0.96 o
   6   3   4      105.90      119.55      2.20 o
  -6   4   4       31.52       35.82      1.01 o
  -5   4   4     1082.81     1078.35      8.34 o
  -4   4   4      330.03      323.32      2.37 o
  -3   4   4        4.57        4.18      0.42 o
  -2   4   4     2662.69     2791.45     22.81 o
  -1   4   4      903.52      955.33      7.21 o
   0   4   4        6.49        6.58      0.63 o
   1   4   4      433.61      467.49     10.41 o
   2   4   4      356.32      358.78      5.05 o
   3   4   4      173.09      162.40      1.93 o
   4   4   4      988.45      980.45      9.66 o
   5   4   4       20.45       18.85      1.10 o
   6   4   4        2.88        2.75      0.72 o
  -6   5   4       92.65       95.48      2.10 o
  -5   5   4     1017.93      982.80      8.35 o
  -4   5   4     1059.50     1077.00      8.11 o
  -3   5   4      442.96      478.90      3.72 o
  -2   5   4      847.04      997.47      8.94 o
  -1   5   4     2352.66     2377.31     29.07 o
   0   5   4       42.53       51.15      1.02 o
   1   5   4     1271.31     1198.62     18.53 o
   2   5   4       98.47       77.06      1.59 o
   3   5   4        7.56        3.58      0.49 o
   4   5   4      280.48      269.53      3.04 o
   5   5   4       44.12       38.83      1.26 o
   6   5   4       87.34       93.32      2.01 o
  -6   6   4       42.53       38.57      1.41 o
  -5   6   4      504.83      485.19      5.64 o
  -4   6   4      508.82      525.47      4.63 o
  -3   6   4      344.68      335.06      3.58 o
  -2   6   4       38.03       27.19      0.53 o
  -1   6   4      298.80      333.37      5.53 o
   0   6   4      703.94      719.70     15.78 o
   1   6   4     1456.58     1438.12     30.21 o
   2   6   4      899.64      896.09     17.33 o
   3   6   4      485.33      520.85      6.34 o
   4   6   4        7.28        4.38      0.46 o
   5   6   4       40.16       46.00      1.40 o
   6   6   4       46.53       46.16      1.67 o
  -6   7   4      496.56      491.69      8.92 o
  -5   7   4      144.25      140.49      2.67 o
  -4   7   4      853.76      841.34      8.90 o
  -3   7   4      536.30      541.59      5.06 o
  -2   7   4       60.50       48.05      0.80 o
  -1   7   4       57.82       74.62      1.12 o
   0   7   4     2805.06     2878.00     34.98 o
   1   7   4       32.08       44.35      1.28 o
   2   7   4      623.09      605.03      8.31 o
   3   7   4     1044.06     1023.84     14.86 o
   4   7   4      258.95      270.68      3.86 o
   5   7   4        0.18       -0.21      0.51 o
   6   7   4        0.01       -0.29      0.47 o
  -6   8   4       77.54       74.38      2.42 o
  -5   8   4       29.85       33.87      1.38 o
  -4   8   4       38.91       30.28      1.45 o
  -3   8   4     1495.11     1422.37     14.20 o
  -2   8   4      551.80      518.99      5.44 o
  -1   8   4        0.35        0.86      0.32 o
   0   8   4      654.59      688.77      8.34 o
   2   8   4       90.11       72.64      1.71 o
   3   8   4      177.79      175.37      3.11 o
   4   8   4      252.08      257.43      3.71 o
   5   8   4      144.42      150.94      3.78 o
   6   8   4      115.62      108.80      2.34 o
  -6   9   4       41.05       42.67      2.47 o
  -5   9   4      216.30      206.81      4.37 o
  -4   9   4       41.42       41.96      1.54 o
  -3   9   4     1585.58     1605.54     21.57 o
  -2   9   4       64.70       78.80      1.93 o
  -1   9   4      103.13       84.04      1.30 o
   0   9   4      428.05      435.59      6.75 o
   1   9   4     1507.72     1450.88     12.76 o
   2   9   4        0.52       -0.23      0.28 o
   3   9   4       12.47        7.30      0.61 o
   4   9   4        2.06        3.23      1.12 o
   5   9   4      656.36      674.73      8.48 o
  -6  10   4      430.95      438.23      7.90 o
  -5  10   4       10.33       11.05      1.61 o
  -4  10   4       15.86       19.21      1.61 o
  -3  10   4      119.87      139.76      2.88 o
  -2  10   4     1868.94     1855.58     20.35 o
  -1  10   4      154.34      143.65      3.39 o
   0  10   4      315.63      289.38      3.27 o
   1  10   4       17.37       18.15      0.61 o
   2  10   4      596.49      605.31      7.26 o
   3  10   4       23.03       22.71      1.15 o
   4  10   4      260.51      261.72      3.91 o
   5  10   4        0.00       -0.24      0.50 o
  -5  11   4      108.41      112.69      3.86 o
  -4  11   4        0.28        0.11      0.64 o
  -3  11   4      309.52      299.80      5.08 o
  -2  11   4      196.13      185.68      2.87 o
  -1  11   4       74.18       64.26      0.92 o
   0  11   4      346.38      348.77      3.77 o
   1  11   4     3118.11     2990.44     29.29 o
   2  11   4      120.36      121.24      1.75 o
   3  11   4      209.63      202.80      3.23 o
   4  11   4      314.63      318.13      4.61 o
   5  11   4        2.67        2.22      0.60 o
  -5  12   4       67.55       72.33      3.22 o
  -4  12   4      297.27      303.29      7.41 o
  -3  12   4      546.96      539.30      8.23 o
  -2  12   4     1669.34     1549.78     17.32 o
  -1  12   4      112.53       95.43      1.84 o
   0  12   4      177.37      165.55      2.16 o
   1  12   4        1.65        5.70      0.70 o
   2  12   4      287.07      295.78      3.11 o
   3  12   4        5.43        5.29      0.56 o
   4  12   4      284.65      299.08      4.72 o
   5  12   4       97.14      102.46      3.17 o
  -5  13   4       10.85        8.16      1.18 o
  -4  13   4        0.03       -0.21      0.75 o
  -3  13   4      238.96      276.67      6.87 o
  -2  13   4       48.39       48.47      2.04 o
  -1  13   4      118.52      129.67      2.25 o
   0  13   4      816.53      764.77      7.64 o
   1  13   4      260.61      278.71      2.97 o
   2  13   4     1449.31     1457.98     16.29 o
   3  13   4      997.87     1018.91     23.29 o
   4  13   4       41.45       46.95      2.14 o
  -5  14   4      126.69      129.86      4.61 o
  -4  14   4      315.36      341.71      8.37 o
  -2  14   4       13.27       15.35      1.72 o
  -1  14   4       76.83       80.82      1.79 o
   0  14   4        1.25        3.42      0.70 o
   1  14   4      543.88      529.32      5.10 o
   2  14   4      395.01      374.77      4.89 o
   3  14   4       22.16       23.83      2.25 o
   4  14   4        0.06       -0.86      0.86 o
  -4  15   4      138.73      155.29      5.15 o
  -2  15   4       56.81       60.74      2.68 o
  -1  15   4      978.46      976.76     13.66 o
   0  15   4       12.40        6.10      0.75 o
   1  15   4        0.35       -0.41      0.54 o
   2  15   4       68.21       69.01      2.12 o
   4  15   4       39.13       31.02      2.90 o
  -4  16   4       14.57       10.73      1.50 o
  -3  16   4       29.20       34.66      2.79 o
  -2  16   4      140.15      115.80      3.76 o
  -1  16   4       15.74       23.29      2.15 o
   0  16   4      197.11      177.51      3.72 o
   1  16   4        4.73        5.78      0.72 o
   2  16   4       10.47       14.79      1.42 o
   3  16   4       57.56       53.98      3.22 o
  -3  17   4       48.47       60.85      3.54 o
  -2  17   4       17.20        9.34      1.29 o
  -1  17   4       43.32       42.07      2.58 o
   0  17   4       77.50       77.06      2.43 o
   1  17   4      339.35      347.40      8.37 o
   2  17   4       34.24       42.07      3.00 o
   3  17   4       45.68       48.62      3.33 o
  -3  18   4        4.33        4.94      1.29 o
  -2  18   4        6.02        2.68      1.07 o
  -1  18   4       62.74       56.65      2.24 o
   1  18   4       78.93       85.78      2.65 o
   2  18   4       67.02       69.97      3.76 o
  -2  19   4      196.79      212.39      6.55 o
  -1  19   4      273.40      263.90      7.41 o
   0  19   4       44.53       48.25      2.24 o
   1  19   4        0.00       -0.75      0.97 o
  -5   0   5       76.75       66.98      1.70 o
  -3   0   5       18.05       19.12      0.56 o
  -1   0   5     1213.79     1303.49     15.73 o
   1   0   5       95.84       76.73      2.58 o
   3   0   5      100.71       93.91      2.47 o
   5   0   5      501.31      495.13      8.10 o
  -6   1   5       19.76       20.18      0.95 o
  -5   1   5      631.05      629.63      5.70 o
  -4   1   5      576.20      549.13      4.05 o
  -3   1   5       52.45       52.33      0.65 o
  -2   1   5     1641.07     1647.87     11.55 o
  -1   1   5        6.21        4.29      0.26 o
   0   1   5       37.12       33.42      0.76 o
   1   1   5      431.41      516.97     11.70 o
   2   1   5     2910.92     2788.56     37.18 o
   3   1   5       31.07       29.21      0.99 o
   4   1   5      353.77      346.99      4.55 o
   5   1   5       25.21       16.85      2.08 o
   6   1   5       34.92       25.75      1.19 o
  -6   2   5      416.13      415.93      5.31 o
  -5   2   5       29.35       32.37      0.87 o
  -4   2   5       27.50       22.14      0.50 o
  -3   2   5       74.71       87.65      0.89 o
  -2   2   5     2039.32     2234.53     18.26 o
  -1   2   5      862.82      867.60      9.62 o
   0   2   5     1302.38     1293.94     15.81 o
   1   2   5      494.46      479.19     10.84 o
   2   2   5      973.60      935.79     14.33 o
   3   2   5      191.48      188.52      2.69 o
   4   2   5      322.82      315.77      4.22 o
   5   2   5      364.11      368.09      4.93 o
   6   2   5        4.34        1.99      0.49 o
  -6   3   5       29.13       30.00      0.93 o
  -5   3   5       67.42       70.69      1.04 o
  -4   3   5     1330.84     1315.90      9.14 o
  -3   3   5     3826.40     3779.59     26.42 o
  -2   3   5       53.15       60.48      0.86 o
  -1   3   5     2175.27     2361.29     22.09 o
   0   3   5      278.39      264.80      3.47 o
   1   3   5     3061.68     3242.48     46.69 o
   2   3   5      748.58      702.97      9.41 o
   3   3   5      139.18      121.65      2.20 o
   4   3   5        1.51        0.60      0.62 o
   5   3   5       37.27       41.96      1.38 o
   6   3   5      147.20      148.61      2.62 o
  -6   4   5      939.96      955.76     10.32 o
  -5   4   5       10.64        8.26      0.46 o
  -4   4   5     1134.27     1126.59      8.48 o
  -3   4   5      670.72      682.57      5.64 o
  -2   4   5       91.09       69.77      0.97 o
  -1   4   5        0.13        3.81      0.36 o
   0   4   5      846.17      788.49     17.17 o
   1   4   5      139.51      139.29      2.32 o
   2   4   5      129.74      146.99      1.89 o
   3   4   5      865.94      851.89     11.38 o
   4   4   5      294.90      281.80      3.25 o
   5   4   5      221.60      220.21      3.40 o
   6   4   5        4.57        2.77      0.55 o
  -6   5   5      104.62      103.19      2.23 o
  -5   5   5      287.93      259.67      3.04 o
  -4   5   5       39.53       29.43      0.68 o
  -3   5   5     1714.30     1718.13     15.04 o
  -2   5   5     1015.92     1033.89      9.43 o
  -1   5   5     1132.51     1124.50     11.76 o
   1   5   5     1536.43     1594.79     34.77 o
   2   5   5      858.04      897.06     11.95 o
   3   5   5      168.18      155.60      2.69 o
   4   5   5      239.63      250.33      3.58 o
   5   5   5       82.51       86.64      1.89 o
   6   5   5       10.22       12.53      1.13 o
  -6   6   5       90.99       90.40      2.12 o
  -5   6   5      484.58      470.06      5.49 o
  -4   6   5       19.67       17.43      0.70 o
  -3   6   5      134.11      132.12      1.71 o
  -2   6   5      381.21      370.75      3.68 o
  -1   6   5     2058.03     2201.10     26.21 o
   0   6   5     3890.35     4101.82    145.10 o
   1   6   5      987.59      883.44     13.58 o
   2   6   5      995.73     1011.25     13.39 o
   3   6   5      308.00      316.42      4.82 o
   4   6   5      240.52      252.66      3.68 o
   5   6   5       21.11       20.61      1.15 o
   6   6   5      161.16      164.62      2.93 o
  -6   7   5        0.23       -0.77      0.97 o
  -5   7   5      285.24      296.54      4.50 o
  -4   7   5      231.61      232.35      2.70 o
  -3   7   5      741.72      739.25     22.76 o
  -2   7   5      879.17      869.14      7.98 o
  -1   7   5     2041.17     1904.93     22.25 o
   0   7   5      494.32      568.10      8.53 o
   1   7   5      209.18      245.30      4.36 o
   2   7   5      167.12      169.11      2.47 o
   3   7   5      114.98      115.63      2.39 o
   4   7   5        2.25        1.12      0.44 o
   5   7   5       95.52       97.50      2.12 o
   6   7   5        0.44        0.50      0.79 o
  -6   8   5        2.76        1.04      0.75 o
  -5   8   5        5.13        2.99      0.53 o
  -4   8   5      721.65      756.60      9.01 o
  -3   8   5     1309.90     1275.27     12.83 o
  -2   8   5     1145.05     1155.71     10.33 o
  -1   8   5      690.52      669.11      9.92 o
   0   8   5       57.09       61.34      1.81 o
   1   8   5       33.96       31.44      1.55 o
   2   8   5      749.92      708.34      8.29 o
   3   8   5      869.86      915.79     12.44 o
   4   8   5       21.74       20.05      1.12 o
   5   8   5       21.99       19.08      1.28 o
  -6   9   5        2.88        3.09      0.79 o
  -5   9   5      182.22      173.70      3.25 o
  -4   9   5       27.45       20.65      1.21 o
  -3   9   5       14.69        8.71      0.91 o
  -2   9   5      225.95      205.94      2.24 o
  -1   9   5       16.23       16.09      0.48 o
   0   9   5     1108.55     1097.50     12.51 o
   1   9   5      170.33      187.56      2.10 o
   2   9   5       84.83       79.10      1.72 o
   3   9   5        4.32        3.81      0.53 o
   4   9   5        1.26        0.30      0.49 o
   5   9   5       35.16       38.13      1.66 o
  -5  10   5       32.36       29.94      1.65 o
  -4  10   5       41.81       37.78      2.15 o
  -3  10   5      243.56      212.22      3.86 o
  -2  10   5      112.68      111.48      1.64 o
  -1  10   5     1121.51      964.74     29.72 o
   0  10   5       88.69       84.84      1.30 o
   1  10   5      314.72      321.23      3.62 o
   2  10   5        9.47        6.09      0.75 o
   3  10   5     1237.57     1241.96     16.69 o
   4  10   5        0.84        1.29      0.83 o
   5  10   5       82.18       91.72      2.23 o
  -5  11   5       92.82       91.28      3.86 o
  -4  11   5      359.55      337.10      7.83 o
  -3  11   5        0.48        0.71      0.54 o
  -2  11   5        0.71        2.69      0.49 o
  -1  11   5      237.29      211.70      2.92 o
   0  11   5      335.18      340.84      3.73 o
   1  11   5       23.04       23.12      0.72 o
   2  11   5      548.39      549.85      5.82 o
   3  11   5       37.39       38.14      1.63 o
   4  11   5      175.30      175.88      3.12 o
   5  11   5        0.95        1.07      0.60 o
  -5  12   5      286.09      331.94      8.05 o
  -4  12   5      697.47      692.11     14.38 o
  -3  12   5      167.02      167.21      4.83 o
  -2  12   5       15.15       14.44      1.21 o
  -1  12   5        0.06       -0.10      0.34 o
   0  12   5     1512.43     1495.40     14.24 o
   1  12   5      473.95      472.20      4.49 o
   2  12   5      828.71      800.62      8.20 o
   3  12   5      190.29      173.86      4.94 o
   4  12   5        2.51        1.52      0.56 o
   5  12   5        2.49        4.37      0.70 o
  -5  13   5      221.17      227.20      6.22 o
  -4  13   5        9.25        8.48      1.18 o
  -2  13   5      234.45      216.05      4.06 o
  -1  13   5      723.32      765.81     19.88 o
   0  13   5        4.96        3.64      0.64 o
   1  13   5       21.99       23.76      1.05 o
   2  13   5     1312.51     1286.17     14.58 o
   3  13   5       27.15       28.23      2.36 o
   4  13   5       12.51       12.05      1.70 o
  -4  14   5       96.41       99.27      3.97 o
  -2  14   5      718.77      606.47     12.99 o
  -1  14   5      449.95      427.85      6.68 o
   0  14   5      308.16      316.80      4.34 o
   1  14   5      594.64      567.86      6.02 o
   2  14   5      170.03      176.77      2.82 o
   3  14   5       42.39       42.28      3.00 o
   4  14   5       60.10       50.66      3.11 o
  -4  15   5      170.85      182.66      5.69 o
  -2  15   5      235.96      238.36      5.90 o
  -1  15   5      346.17      370.51      6.07 o
   0  15   5       79.50       69.97      2.16 o
   1  15   5     1073.64     1039.34     10.33 o
   2  15   5        5.16        2.68      0.69 o
   3  15   5       62.75       52.37      3.22 o
   4  15   5        3.91        2.47      1.18 o
  -4  16   5      583.94      662.82     14.60 o
  -3  16   5       52.03       52.59      3.22 o
  -2  16   5     1052.68     1088.99     21.79 o
  -1  16   5       58.25       59.03      2.90 o
   0  16   5       94.11       85.82      2.50 o
   1  16   5      110.71      117.84      4.08 o
   2  16   5      179.72      176.00      3.79 o
   3  16   5       10.98        6.87      1.40 o
  -3  17   5     1374.36     1449.48     28.55 o
  -2  17   5        0.10       -0.54      0.86 o
  -1  17   5        2.33        0.97      0.86 o
   1  17   5      291.81      309.32      5.57 o
   2  17   5       48.56       50.12      3.33 o
   3  17   5       62.29       59.56      3.65 o
  -2  18   5        5.68        2.47      1.18 o
  -1  18   5        4.59        1.02      0.68 o
   1  18   5      166.31      173.75      5.69 o
   2  18   5        9.20        4.29      1.40 o
  -1  19   5        2.65       -0.32      0.97 o
   0  19   5        5.37        4.03      0.79 o
   1  19   5       18.54       18.24      2.79 o
  -6   0   6      122.23      123.24      2.54 o
  -4   0   6      752.55      685.64      7.06 o
  -2   0   6     4760.17     4856.22     86.29 o
   0   0   6     2369.28     2176.04     49.05 o
   2   0   6     5879.93     6002.58    110.97 o
   4   0   6        4.93        2.47      0.64 o
   6   0   6      440.78      483.35     14.38 o
  -6   1   6       22.70       23.19      1.22 o
  -5   1   6      706.50      731.61      6.49 o
  -4   1   6     2264.19     2209.68     15.13 o
  -3   1   6      573.39      628.72      4.53 o
  -2   1   6      557.50      684.91      5.63 o
  -1   1   6      158.23      175.52      1.90 o
   0   1   6        4.23        5.22      0.44 o
   1   1   6     1677.91     1629.67     37.13 o
   2   1   6    10429.55    10545.00    190.33 o
   3   1   6     1006.38      946.85     12.60 o
   4   1   6        1.62        1.47      0.52 o
   5   1   6       51.06       39.00      1.35 o
   6   1   6       12.87        8.22      0.76 o
  -6   2   6       13.39       15.99      0.76 o
  -5   2   6       28.15       38.08      0.91 o
  -4   2   6       14.42        7.14      0.77 o
  -3   2   6       18.70       20.94      0.44 o
  -2   2   6      566.03      580.75      4.85 o
  -1   2   6     1831.39     1772.78     18.47 o
   0   2   6      356.91      358.85     10.44 o
   1   2   6      132.19      143.27      4.08 o
   2   2   6      709.06      785.16     10.47 o
   3   2   6      309.57      301.23      4.55 o
   4   2   6        0.52        0.10      0.36 o
   5   2   6       14.01       18.07      1.09 o
   6   2   6        7.04        3.97      1.61 o
  -6   3   6       30.27       28.63      0.93 o
  -5   3   6        7.19        6.25      0.53 o
  -4   3   6      514.31      519.12      4.67 o
  -3   3   6     1186.41     1201.35     10.65 o
  -2   3   6     1757.10     1893.19     16.73 o
  -1   3   6     1397.39     1462.84     20.96 o
   0   3   6      514.58      528.45      6.57 o
   1   3   6        0.01        0.32      0.28 o
   2   3   6     1003.50      907.72     12.07 o
   3   3   6       66.19       61.37      2.68 o
   4   3   6        0.90        0.10      0.56 o
   5   3   6        3.91        3.36      0.74 o
   6   3   6      198.79      195.48      3.30 o
  -6   4   6       51.25       46.02      1.65 o
  -5   4   6      355.78      335.65      6.33 o
  -4   4   6      345.52      321.72      3.45 o
  -3   4   6        4.23        3.68      0.35 o
  -2   4   6      329.85      316.29      4.08 o
  -1   4   6     3650.58     3738.89     55.01 o
   0   4   6      245.57      236.60      3.83 o
   1   4   6       39.26       34.57      0.91 o
   2   4   6       97.55       88.64      1.34 o
   3   4   6      299.44      283.15      4.36 o
   4   4   6       63.80       65.86      1.57 o
   5   4   6      190.69      204.18      3.26 o
   6   4   6        8.70        3.92      1.28 o
  -6   5   6      112.37      115.48      2.37 o
  -5   5   6       80.47       77.61      1.58 o
  -4   5   6        0.43        1.45      0.30 o
  -3   5   6     1393.15     1411.03     14.20 o
  -2   5   6     1893.40     1824.98     20.94 o
  -1   5   6        5.81        5.75      0.52 o
   0   5   6      279.12      221.94      5.80 o
   1   5   6      633.31      639.63     14.38 o
   2   5   6       13.72       13.25      0.91 o
   3   5   6      575.26      568.74      8.01 o
   4   5   6       43.45       46.51      1.42 o
   5   5   6      148.68      151.39      2.74 o
   6   5   6      164.61      178.99      3.18 o
  -6   6   6       26.28       24.87      1.53 o
  -5   6   6      375.28      382.87      4.68 o
  -4   6   6       19.52       20.46      0.74 o
  -3   6   6     1455.01     1434.05     16.28 o
  -2   6   6      841.36      917.31     10.76 o
  -1   6   6        5.28        9.86      1.40 o
   0   6   6      688.25      671.08     13.31 o
   1   6   6     4966.35     4900.82    107.86 o
   2   6   6       13.01       16.21      0.99 o
   3   6   6      481.72      472.90      6.87 o
   4   6   6        2.42        1.91      0.63 o
   5   6   6       78.58       73.81      1.88 o
  -6   7   6      929.07      960.30     14.74 o
  -5   7   6      234.02      230.88      3.99 o
  -4   7   6      158.82      175.38      2.22 o
  -3   7   6     1583.54     1543.45     17.48 o
  -2   7   6      949.33      971.89      8.78 o
  -1   7   6      125.63      114.45      3.49 o
   0   7   6      354.10      300.44      4.51 o
   1   7   6      130.86      145.81      3.06 o
   2   7   6      272.56      275.27      4.36 o
   3   7   6       13.67       10.93      1.10 o
   4   7   6      407.76      417.26      5.61 o
   5   7   6       13.54        8.91      1.70 o
  -6   8   6      120.81      122.96      3.20 o
  -5   8   6      192.89      176.87      3.22 o
  -4   8   6       49.90       43.10      1.31 o
  -3   8   6     1252.99     1175.79     15.81 o
  -2   8   6        6.85        4.35      0.44 o
  -1   8   6      664.09      675.98      7.83 o
   0   8   6      298.62      319.42      4.81 o
   1   8   6     1425.79     1438.93     18.93 o
   2   8   6       36.39       37.41      1.50 o
   3   8   6      355.07      364.65      8.26 o
   4   8   6       43.85       44.35      1.54 o
   5   8   6       30.57       37.32      1.57 o
  -6   9   6        3.61        2.27      0.78 o
  -5   9   6       19.83       20.16      1.29 o
  -4   9   6       49.64       43.59      1.68 o
  -3   9   6      581.08      603.23      7.34 o
  -2   9   6     2602.47     2600.68     20.61 o
  -1   9   6      321.35      335.81      7.41 o
   0   9   6      140.63      129.03      1.77 o
   1   9   6       34.51       40.51      1.44 o
   2   9   6       96.80       95.47      3.49 o
   3   9   6       11.71        8.59      2.09 o
   4   9   6      427.59      416.75      5.68 o
   5   9   6      268.12      292.66      4.48 o
  -5  10   6       40.00       40.89      1.83 o
  -4  10   6      244.12      279.13      4.98 o
  -3  10   6        0.11        1.85      0.45 o
  -2  10   6     1261.82     1163.22     16.45 o
  -1  10   6      578.01      568.85      5.18 o
   0  10   6     1732.56     1757.55     13.64 o
   1  10   6       39.71       38.19      1.35 o
   2  10   6      317.60      307.95      4.97 o
   3  10   6       14.95       12.61      1.25 o
   4  10   6       88.65       98.58      2.62 o
   5  10   6       67.08       68.41      2.05 o
  -5  11   6       32.46       29.41      2.25 o
  -4  11   6       88.06       86.48      2.44 o
  -3  11   6      578.38      564.99      7.08 o
  -2  11   6      501.22      486.87     13.20 o
  -1  11   6      324.25      314.71      3.48 o
   0  11   6      101.30       96.01      1.21 o
   1  11   6       14.40       18.63      0.74 o
   2  11   6      434.17      428.68      5.39 o
   3  11   6        4.61        2.47      0.86 o
   4  11   6      218.85      236.15      3.89 o
   5  11   6        2.57        2.22      0.64 o
  -5  12   6       23.19       24.58      2.25 o
  -4  12   6      599.39      601.22      9.39 o
  -3  12   6      534.08      556.46     11.81 o
  -2  12   6      940.69      825.83     11.84 o
  -1  12   6       74.60       63.41      1.26 o
   0  12   6      303.67      282.55      2.68 o
   1  12   6      776.58      788.01      7.18 o
   2  12   6        0.29        0.71      0.75 o
   3  12   6      112.54      105.60      3.76 o
   4  12   6       41.04       39.93      2.58 o
  -5  13   6      140.72      134.47      4.61 o
  -4  13   6        1.35        0.87      0.62 o
  -2  13   6      143.73      150.79      4.61 o
  -1  13   6       44.33       27.00      1.48 o
   0  13   6      959.04      950.29      9.42 o
   1  13   6        1.52        1.04      0.48 o
   2  13   6      309.76      316.53      5.20 o
   3  13   6       88.72       84.78      3.54 o
   4  13   6       22.19       26.57      1.58 o
  -4  14   6       19.42       16.53      1.63 o
  -2  14   6      288.64      274.10      6.65 o
  -1  14   6      194.14      179.65      3.60 o
   0  14   6        4.60        3.75      0.50 o
   1  14   6      188.76      174.76      2.45 o
   2  14   6       48.72       50.03      1.43 o
   3  14   6        0.31       -0.75      0.75 o
   4  14   6       76.41       70.83      2.54 o
  -4  15   6      212.77      201.98      6.12 o
  -3  15   6      121.27      124.71      4.61 o
  -2  15   6       68.09       69.54      2.79 o
  -1  15   6       43.81       39.58      1.82 o
   0  15   6      157.75      167.40      2.80 o
   2  15   6      658.59      673.37      8.24 o
   3  15   6      544.27      577.82     12.88 o
  -3  16   6        0.03        0.97      0.97 o
  -2  16   6       24.03       30.59      2.68 o
  -1  16   6      496.56      448.82     10.09 o
   0  16   6      157.36      153.20      3.49 o
   1  16   6       30.68       24.58      2.25 o
   2  16   6       25.16       22.86      2.47 o
   3  16   6      140.52      158.30      5.47 o
  -3  17   6       15.95        8.05      1.40 o
  -2  17   6      438.79      455.58     10.73 o
  -1  17   6        0.54        0.05      0.61 o
   1  17   6        6.55        4.21      1.07 o
   2  17   6      409.02      412.11     10.09 o
  -2  18   6       74.11       65.79      3.65 o
  -1  18   6      551.21      574.49      9.11 o
   0  18   6      134.26      147.58      4.08 o
   1  18   6      165.89      181.27      5.90 o
   2  18   6        9.73        5.80      1.29 o
  -1  19   6       30.47       23.93      2.79 o
   0  19   6       28.85       23.64      1.93 o
  -5   0   7       84.95       68.03      1.70 o
  -3   0   7     3724.34     3622.55     38.90 o
  -1   0   7     2261.05     2368.29     34.99 o
   3   0   7      558.08      583.61     11.59 o
   5   0   7        0.89        0.43      0.75 o
  -6   1   7      881.38      877.27      9.87 o
  -5   1   7      118.38      108.23      1.55 o
  -4   1   7     1640.82     1634.75     13.38 o
  -3   1   7       81.41       94.65      1.16 o
  -2   1   7      293.80      279.97      6.46 o
  -1   1   7       20.22       38.39      0.85 o
   0   1   7     2825.80     2734.12     33.47 o
   2   1   7      505.29      480.15      6.75 o
   3   1   7       28.10       20.91      2.04 o
   4   1   7       66.09       64.28      1.77 o
   5   1   7        4.16        2.87      0.51 o
   6   1   7       49.71       49.48      1.72 o
  -6   2   7      119.55      125.47      1.92 o
  -5   2   7       81.99       80.59      1.31 o
  -4   2   7      124.18      121.64      1.55 o
  -3   2   7      778.16      691.95      7.27 o
  -2   2   7      176.13      139.23      1.95 o
  -1   2   7      280.57      276.12      4.78 o
   0   2   7      162.97      176.36      3.04 o
   1   2   7      587.10      593.27     11.48 o
   3   2   7     1385.99     1374.03     18.06 o
   4   2   7      190.08      198.73      3.15 o
   5   2   7       13.26       10.06      2.11 o
   6   2   7        2.56        0.95      0.58 o
  -6   3   7       30.75       31.16      1.12 o
  -5   3   7       92.63       99.97      1.45 o
  -4   3   7       47.16       29.86      0.84 o
  -3   3   7      547.00      564.95      6.06 o
  -2   3   7      169.40      162.13      2.57 o
  -1   3   7      591.85      637.55      7.57 o
   0   3   7        0.02        0.38      0.28 o
   1   3   7      678.90      596.81     11.59 o
   2   3   7      416.51      402.52      5.84 o
   3   3   7       50.28       54.26      1.63 o
   4   3   7       51.30       46.09      2.11 o
   5   3   7        8.67        6.44      0.68 o
  -6   4   7        8.55        8.45      0.84 o
  -5   4   7      214.50      224.26      2.75 o
  -4   4   7     1544.68     1478.09     15.32 o
  -3   4   7       23.93       18.58      0.90 o
  -2   4   7      432.52      438.22      6.85 o
  -1   4   7      789.25      804.28     11.70 o
   0   4   7      106.68       92.40      1.93 o
   1   4   7       72.59       76.41      2.04 o
   2   4   7        6.09        3.55      0.46 o
   3   4   7        8.34        2.85      0.53 o
   4   4   7      199.30      200.59      3.19 o
   5   4   7      244.30      249.79      3.89 o
  -6   5   7       44.32       43.01      1.71 o
  -5   5   7        2.70        2.89      0.46 o
  -4   5   7      189.88      171.79      2.54 o
  -3   5   7      325.96      327.40      4.61 o
  -2   5   7      522.73      533.33      8.18 o
  -1   5   7     1970.95     2108.51     30.50 o
   0   5   7     2066.63     2089.97     41.43 o
   1   5   7      548.91      534.89     10.41 o
   2   5   7      126.24      118.83      2.11 o
   3   5   7      318.20      325.92      5.05 o
   4   5   7       14.22       11.22      1.02 o
   5   5   7      260.38      259.53      4.02 o
  -6   6   7      156.09      166.70      3.72 o
  -5   6   7      141.27      120.38      3.93 o
  -4   6   7     1930.53     1800.15     16.17 o
  -3   6   7      576.40      600.39      9.17 o
  -2   6   7      461.81      470.44      7.32 o
  -1   6   7       77.81       75.30      1.74 o
   0   6   7      142.02      143.16      2.46 o
   1   6   7       22.53       23.79      2.25 o
   2   6   7     1306.21     1299.93     17.23 o
   3   6   7      574.64      570.04      8.20 o
   4   6   7      555.58      565.93      7.28 o
   5   6   7       37.22       38.74      1.59 o
  -6   7   7        8.12        4.66      0.78 o
  -5   7   7       44.76       42.78      1.53 o
  -4   7   7       64.37       62.98      1.24 o
  -3   7   7      792.84      752.90      8.96 o
  -2   7   7      135.84      140.95      2.23 o
  -1   7   7      926.61      840.61      9.56 o
   0   7   7       37.04       53.66      5.74 o
   1   7   7      178.93      189.18      3.30 o
   2   7   7        9.36        3.90      0.59 o
   3   7   7      453.25      433.11      6.56 o
   4   7   7       46.27       44.89      1.58 o
   5   7   7        9.21        5.96      1.23 o
  -6   8   7      281.61      286.00      5.66 o
  -5   8   7      353.74      323.36      4.93 o
  -4   8   7      213.69      233.56      4.26 o
  -3   8   7      124.02      139.92      1.99 o
  -2   8   7       86.21       82.87      1.39 o
  -1   8   7      277.75      271.68      3.61 o
   0   8   7       56.51       45.12      0.95 o
   1   8   7      398.50      398.70      6.00 o
   2   8   7      256.23      237.07      4.02 o
   3   8   7        0.48       -0.16      0.46 o
   4   8   7       76.05       70.94      1.95 o
   5   8   7       87.47       99.37      2.38 o
  -5   9   7       30.58       33.55      1.51 o
  -4   9   7      151.28      137.34      3.04 o
  -3   9   7       22.05       25.00      0.79 o
  -2   9   7     2065.98     2015.63     22.66 o
  -1   9   7      380.87      393.60      4.28 o
   0   9   7       20.01       18.06      0.68 o
   1   9   7       46.74       45.37      1.24 o
   2   9   7      370.47      362.44      8.00 o
   3   9   7       48.14       41.94      1.63 o
   4   9   7        0.00       -0.48      0.70 o
   5   9   7        2.80        3.33      0.99 o
  -5  10   7     1199.44     1083.11     87.52 o
  -4  10   7        5.45        3.02      0.62 o
  -3  10   7       14.15       10.93      0.84 o
  -2  10   7       50.82       64.93      2.68 o
  -1  10   7     1227.55     1202.88     11.63 o
   0  10   7       63.23       61.73      0.96 o
   1  10   7      558.37      519.38      5.42 o
   2  10   7       30.82       26.71      1.48 o
   3  10   7      117.91      119.30      3.54 o
   4  10   7        2.09        1.75      0.63 o
   5  10   7       66.56       72.81      2.15 o
  -5  11   7      102.59      104.75      3.86 o
  -4  11   7      226.58      224.65      4.42 o
  -3  11   7       30.19       29.83      1.51 o
  -2  11   7     1021.81      958.59     18.89 o
  -1  11   7      106.97       97.55      1.34 o
   0  11   7        0.13        0.47      0.39 o
   1  11   7      133.81      134.42      2.00 o
   2  11   7     1158.58     1138.25     15.63 o
   3  11   7       14.55       12.99      2.04 o
   4  11   7      163.55      152.49      3.02 o
  -5  12   7      234.54      252.85      6.76 o
  -4  12   7      248.13      252.68      4.87 o
  -3  12   7      359.80      360.22      6.18 o
  -2  12   7      257.72      251.02      6.55 o
  -1  12   7      695.06      671.74      9.67 o
   0  12   7      125.95      112.61      1.59 o
   1  12   7      202.23      188.81      2.55 o
   2  12   7      157.78      154.22      4.40 o
   3  12   7       73.42       74.48      3.33 o
   4  12   7       82.35       89.14      3.10 o
  -4  13   7      225.97      225.19      4.61 o
  -3  13   7       36.54       33.05      2.47 o
  -2  13   7      361.91      392.37      9.34 o
  -1  13   7      833.97      782.34     11.19 o
   0  13   7       33.29       35.71      1.05 o
   1  13   7      262.86      261.59      3.82 o
   2  13   7      239.67      237.82      6.01 o
   3  13   7      680.36      708.53     14.81 o
   4  13   7      288.21      301.07      4.83 o
  -4  14   7        0.04        0.11      0.86 o
  -3  14   7      470.76      513.85     12.13 o
  -2  14   7      133.53      134.22      3.02 o
  -1  14   7        0.00       -0.53      0.53 o
   0  14   7       80.30       87.09      1.81 o
   1  14   7       59.86       47.71      1.50 o
   2  14   7        1.76        2.47      0.86 o
   3  14   7      142.88      140.07      3.45 o
  -4  15   7        1.34        0.32      0.97 o
  -3  15   7        3.91        2.60      0.75 o
  -2  15   7      124.07      128.74      3.19 o
  -1  15   7      119.42      106.12      2.69 o
   0  15   7      588.93      608.29      9.18 o
   1  15   7       34.24       35.20      2.47 o
   2  15   7       19.10       14.23      1.12 o
   3  15   7      186.87      179.37      4.06 o
  -3  16   7       10.34        8.48      0.98 o
  -2  16   7      320.38      355.90      6.30 o
  -1  16   7       51.85       56.01      1.97 o
   1  16   7       64.06       58.67      2.27 o
   2  16   7      177.58      175.26      5.69 o
   3  16   7       29.53       31.45      3.00 o
  -3  17   7       65.77       73.41      3.86 o
  -2  17   7       75.74       89.74      3.49 o
  -1  17   7        2.14        1.38      0.72 o
   1  17   7      418.67      434.33     10.41 o
   2  17   7      209.81      217.22      6.65 o
  -2  18   7       94.34       83.98      9.07 o
  -1  18   7       74.97       71.69      3.65 o
   0  18   7       23.53       20.38      1.99 o
   1  18   7       66.76       63.00      3.65 o
  -6   0   8       70.70       79.84      2.75 o
  -4   0   8       72.21       48.28      1.37 o
  -2   0   8      178.48      155.08      4.51 o
   0   0   8      471.39      454.40      9.23 o
   2   0   8      502.24      457.72      9.34 o
   4   0   8       16.43       16.53      1.82 o
  -6   1   8      239.98      250.51      3.72 o
  -5   1   8      456.46      443.90      4.25 o
  -4   1   8      435.29      448.86      4.64 o
  -3   1   8       62.37       54.86      1.43 o
  -2   1   8       40.64       38.08      1.09 o
  -1   1   8     3598.41     3530.82     36.55 o
   0   1   8       10.64        7.38      0.67 o
   2   1   8       82.60       81.03      1.90 o
   3   1   8      518.10      483.05      7.06 o
   4   1   8        0.83        0.80      0.46 o
   5   1   8      169.70      203.86      3.79 o
  -6   2   8       20.14       16.10      1.05 o
  -5   2   8      375.89      379.17      3.75 o
  -4   2   8      535.98      558.31      5.60 o
  -3   2   8       74.37       71.91      2.12 o
  -2   2   8      353.07      326.73      4.52 o
  -1   2   8       54.87       73.33      1.77 o
   0   2   8      392.47      402.40      6.25 o
   1   2   8      413.71      386.57      7.83 o
   2   2   8     1149.98     1139.11     15.10 o
   3   2   8      885.53      851.02     11.65 o
   4   2   8       44.28       44.40      1.46 o
   5   2   8        1.86        0.22      0.91 o
  -6   3   8      141.25      139.02      6.03 o
  -5   3   8      197.42      205.95      3.05 o
  -4   3   8        0.06        0.02      0.38 o
  -3   3   8     3368.79     3246.02     49.89 o
  -2   3   8     3453.63     3450.37     41.80 o
  -1   3   8        5.55        7.96      0.61 o
   0   3   8     1383.54     1493.80     21.30 o
   1   3   8      152.65      136.30      1.98 o
   2   3   8      154.91      170.00      3.04 o
   3   3   8      657.92      622.73     13.09 o
   4   3   8       11.86       12.93      1.06 o
   5   3   8        3.07        1.23      0.58 o
  -6   4   8      246.16      233.81      4.54 o
  -5   4   8      569.99      577.30      8.02 o
  -4   4   8       30.62       29.21      1.02 o
  -3   4   8      416.57      418.79      5.72 o
  -2   4   8      508.96      520.40      8.09 o
  -1   4   8      289.56      296.66      3.91 o
   0   4   8      481.56      442.11      6.84 o
   1   4   8       72.51       60.21      2.08 o
   2   4   8       33.27       32.50      0.88 o
   3   4   8      103.07       90.24      3.49 o
   4   4   8      207.14      210.49      3.42 o
   5   4   8        0.20        0.48      0.54 o
  -6   5   8      472.53      469.49     15.56 o
  -5   5   8      435.93      430.91      5.21 o
  -4   5   8       10.04        4.24      0.53 o
  -3   5   8      111.25       90.49      1.86 o
  -2   5   8      323.94      312.53      5.23 o
  -1   5   8      408.37      413.70      6.49 o
   0   5   8      503.39      514.93     10.41 o
   1   5   8      122.91      113.88      1.78 o
   2   5   8       27.90       34.56      1.70 o
   3   5   8       89.37       86.49      2.20 o
   4   5   8       30.10       31.27      1.41 o
   5   5   8      207.45      221.35      3.75 o
  -6   6   8      246.58      255.01      5.06 o
  -5   6   8      100.00       93.72      2.18 o
  -4   6   8      450.26      417.10      4.40 o
  -3   6   8      170.04      155.13      2.54 o
  -2   6   8        2.96        2.06      0.46 o
   0   6   8     1189.43     1217.13     22.86 o
   1   6   8      724.21      773.52     10.70 o
   2   6   8      676.28      637.88      9.03 o
   3   6   8      276.45      291.12      4.78 o
   4   6   8       67.33       63.27      1.86 o
   5   6   8       67.69       76.36      2.11 o
  -6   7   8       73.88       71.48      3.33 o
  -5   7   8      117.21      129.27      2.67 o
  -4   7   8      279.04      289.93      3.73 o
  -3   7   8      289.61      294.89      3.54 o
  -2   7   8        0.07       -0.02      0.41 o
  -1   7   8      543.35      527.48     10.84 o
   0   7   8      109.00       99.71      1.48 o
   1   7   8       59.12       51.68      1.59 o
   2   7   8      225.58      234.06      4.83 o
   3   7   8       20.11       15.67      1.29 o
   4   7   8      141.91      166.14      3.67 o
   5   7   8        3.46        2.23      0.85 o
  -5   8   8        4.97        3.27      0.60 o
  -4   8   8       21.62       25.42      1.42 o
  -3   8   8      446.39      468.97      5.21 o
  -2   8   8     2607.69     2568.97     35.87 o
  -1   8   8      650.58      629.57      6.38 o
   0   8   8     1019.90     1011.50      9.70 o
   1   8   8      523.21      510.40      6.13 o
   2   8   8        5.25        1.07      0.53 o
   3   8   8       29.96       29.14      1.52 o
   4   8   8      393.90      422.72      5.93 o
   5   8   8       26.20       25.20      1.54 o
  -5   9   8        6.27        3.30      0.64 o
  -4   9   8      188.68      179.65      3.70 o
  -3   9   8      146.23      163.03      2.30 o
  -2   9   8      184.33      157.12      4.40 o
  -1   9   8       20.15       19.90      0.83 o
   0   9   8       12.34        6.32      0.63 o
   1   9   8      854.49      845.08      9.58 o
   2   9   8        4.79        1.99      0.61 o
   3   9   8      239.34      235.07      5.15 o
   4   9   8       81.02       82.94      2.23 o
   5   9   8        3.13        3.48      0.95 o
  -5  10   8      148.82      143.17      4.51 o
  -4  10   8      113.07      112.27      2.83 o
  -3  10   8        6.05        5.00      0.75 o
  -2  10   8        0.19        0.32      0.64 o
  -1  10   8      285.73      275.20      3.24 o
   0  10   8     1391.42     1343.68     11.48 o
   1  10   8       46.44       43.04      1.16 o
   2  10   8      348.21      344.54      5.76 o
   3  10   8       18.32       20.93      2.36 o
   4  10   8      247.11      257.02      4.25 o
  -5  11   8       10.90        6.98      1.07 o
  -4  11   8       68.59       56.33      2.08 o
  -3  11   8     1625.57     1566.64     21.54 o
  -2  11   8       13.60       10.20      1.50 o
  -1  11   8      105.80       88.03      1.66 o
   0  11   8        2.61        1.64      0.35 o
   1  11   8       25.55       26.37      1.24 o
   2  11   8       99.68      100.99      3.43 o
   3  11   8      513.21      527.48     11.48 o
   4  11   8       97.72      102.83      2.53 o
  -5  12   8       78.80       73.51      3.43 o
  -4  12   8       20.33       29.09      1.78 o
  -3  12   8      281.76      294.49      7.73 o
  -2  12   8      160.86      162.91      4.83 o
  -1  12   8        9.69        6.01      0.63 o
   0  12   8       64.03       63.38      1.34 o
   1  12   8      978.86      984.97     11.21 o
   2  12   8       18.18       16.42      1.93 o
   3  12   8      257.47      260.68      6.87 o
   4  12   8       74.16       66.94      2.18 o
  -4  13   8      727.17      730.56     16.96 o
  -3  13   8       76.68       85.11      3.65 o
  -2  13   8      440.00      428.12      8.10 o
  -1  13   8      951.18      903.03     12.75 o
   0  13   8      213.98      229.17      2.93 o
   1  13   8      205.06      199.39      4.88 o
   2  13   8       91.01       97.45      3.65 o
   3  13   8      473.09      496.85      7.97 o
   4  13   8        6.90        6.91      1.12 o
  -4  14   8      358.06      358.88      8.91 o
  -3  14   8       13.26       10.62      1.01 o
  -2  14   8      123.57      124.73      2.92 o
  -1  14   8      279.84      241.04      6.22 o
   0  14   8      314.37      299.58      4.33 o
   1  14   8       23.97       23.72      2.25 o
   2  14   8      777.95      756.88     19.43 o
   3  14   8      107.17      116.38      3.22 o
  -3  15   8       31.99       31.60      1.86 o
  -2  15   8       22.75       22.33      1.59 o
  -1  15   8      278.20      282.08      4.97 o
   0  15   8        5.19        1.61      0.97 o
   1  15   8       31.79       29.68      1.74 o
   2  15   8      266.76      274.41      5.27 o
   3  15   8        3.48        2.44      0.87 o
  -3  16   8      332.19      365.90      6.64 o
  -2  16   8        8.62        8.58      0.95 o
  -1  16   8      204.25      210.56      4.29 o
   1  16   8        1.13        0.09      0.64 o
   2  16   8       10.99        7.08      1.40 o
  -2  17   8     1042.14     1079.20     22.38 o
  -1  17   8       73.76       71.48      3.65 o
   0  17   8       48.31       41.16      2.09 o
   1  17   8       17.33       11.38      1.50 o
  -1  18   8      144.64      147.67      5.37 o
   0  18   8       14.47        8.00      0.99 o
  -5   0   9       20.24       22.56      2.75 o
  -3   0   9      412.87      419.73     10.52 o
  -1   0   9     1552.99     1599.19     34.56 o
   3   0   9      114.66      217.65      5.47 o
   5   0   9       27.32       21.68      2.25 o
  -6   1   9       55.72       48.06      2.31 o
  -5   1   9        6.92       10.10      0.66 o
  -4   1   9      326.20      320.76      4.06 o
  -3   1   9     2424.44     2263.07     34.38 o
  -2   1   9      856.05      864.15     13.77 o
  -1   1   9        1.93        6.43      1.56 o
   0   1   9     1479.00     1434.40     16.43 o
   1   1   9       23.22       16.94      1.10 o
   2   1   9      191.30      183.18      3.30 o
   3   1   9     4013.88     3956.29     51.76 o
   4   1   9      499.50      507.05      7.59 o
   5   1   9        0.67       -0.43      0.53 o
  -6   2   9       26.95       20.31      1.93 o
  -5   2   9       25.20       20.90      1.07 o
  -4   2   9      313.80      348.80      5.16 o
  -3   2   9       54.18       65.77      2.12 o
  -2   2   9      302.73      309.95      4.37 o
  -1   2   9       93.93       85.45     13.95 o
   0   2   9      191.04      174.41      3.27 o
   1   2   9      390.20      365.78      4.46 o
   2   2   9        7.34        4.67      0.53 o
   3   2   9      307.73      332.69      5.90 o
   4   2   9        5.89        1.88      0.68 o
   5   2   9        2.68        1.64      0.58 o
  -6   3   9      119.79      115.64      2.46 o
  -5   3   9        1.28        0.53      0.56 o
  -4   3   9       44.41       40.96      1.89 o
  -3   3   9      422.05      418.74      7.43 o
  -2   3   9      222.67      225.03      3.43 o
  -1   3   9     1832.73     1708.20    149.23 o
   0   3   9       44.73       45.64      1.42 o
   1   3   9       18.86       18.70      0.87 o
   2   3   9       92.16       87.67      2.00 o
   3   3   9      118.74      106.71      5.15 o
   4   3   9       74.15       62.16      2.08 o
   5   3   9        0.22        0.06      0.57 o
  -6   4   9      256.23      258.02      5.31 o
  -5   4   9       29.80       34.74      1.54 o
  -4   4   9      639.68      591.97      6.75 o
  -3   4   9      495.51      452.07      6.23 o
  -2   4   9       54.82       52.89      1.63 o
  -1   4   9      369.46      335.59      5.47 o
   0   4   9     1727.41     1681.24     23.97 o
   1   4   9       33.13       37.15      1.01 o
   2   4   9       69.68       70.85      2.81 o
   3   4   9        2.86        4.72      0.86 o
   4   4   9        4.73        4.48      0.65 o
   5   4   9       28.67       34.70      1.60 o
  -6   5   9      485.64      493.28      8.34 o
  -5   5   9      563.35      560.83      7.27 o
  -4   5   9      117.17      120.84      2.09 o
  -3   5   9       66.89       70.02      1.73 o
  -2   5   9      146.65      156.37      4.51 o
  -1   5   9     1071.28     1077.01     15.66 o
   0   5   9       78.60       86.08     11.32 o
   1   5   9      107.21       94.67      1.83 o
   2   5   9      709.77      711.80      8.09 o
   3   5   9        3.63        1.88      0.61 o
   4   5   9       72.37       75.90      2.09 o
   5   5   9       12.36        7.01      0.75 o
  -6   6   9      271.51      283.70      8.05 o
  -5   6   9      127.31      126.55      2.64 o
  -4   6   9      546.22      570.16      7.81 o
  -3   6   9      113.16      119.72      2.69 o
  -2   6   9     4379.98     4230.92     92.51 o
  -1   6   9      187.76      204.62      3.73 o
   0   6   9        1.60        1.27      0.49 o
   1   6   9      309.83      289.29      4.71 o
   2   6   9      693.53      678.29      9.68 o
   3   6   9        6.43        5.13      0.68 o
   4   6   9      138.55      151.65      3.26 o
   5   6   9        0.81        0.99      0.63 o
  -5   7   9     1763.72     1792.68     20.99 o
  -4   7   9       17.67       16.31      0.90 o
  -3   7   9       30.94       40.51      1.50 o
  -2   7   9      587.32      570.63     13.09 o
  -1   7   9      106.49      108.70      2.35 o
   0   7   9        3.94        2.65      0.47 o
   1   7   9      614.66      599.80      7.04 o
   2   7   9      243.87      253.03      4.40 o
   3   7   9       85.66       76.99      2.24 o
   4   7   9       11.19        6.16      0.79 o
   5   7   9       10.72        8.44      1.38 o
  -5   8   9       13.15       13.88      1.13 o
  -4   8   9       41.41       36.49      1.65 o
  -3   8   9       34.00       29.89      1.07 o
  -2   8   9     1347.49     1306.74     18.70 o
  -1   8   9       12.92       12.29      0.84 o
   0   8   9      679.40      689.66      6.20 o
   1   8   9       21.29       22.13      1.10 o
   2   8   9      429.70      412.71      6.92 o
   3   8   9       20.39       18.14      2.15 o
   4   8   9       67.59       74.87      2.43 o
  -5   9   9       75.11       71.08      2.52 o
  -4   9   9      403.32      410.63      6.81 o
  -3   9   9        0.70        0.11      0.36 o
  -2   9   9       19.30       11.66      1.14 o
  -1   9   9      758.91      791.59      7.86 o
   0   9   9      180.01      179.63      2.35 o
   1   9   9      186.43      179.26      2.83 o
   2   9   9      170.30      174.18      4.72 o
   3   9   9      145.00      134.90      4.40 o
   4   9   9       81.31       81.98      3.49 o
  -5  10   9       12.07       12.02      1.82 o
  -4  10   9       52.93       56.34      2.11 o
  -3  10   9      129.89      152.96      5.26 o
  -2  10   9        0.49        2.38      0.75 o
  -1  10   9     3550.53     3450.26     31.88 o
   0  10   9      465.08      466.23      4.96 o
   1  10   9      258.06      253.52      3.67 o
   2  10   9       15.08       11.81      1.61 o
   3  10   9      139.56      133.83      4.51 o
   4  10   9       10.34        6.98      0.91 o
  -5  11   9       32.78       34.88      2.47 o
  -4  11   9       80.00       74.49      2.41 o
  -3  11   9       99.15       91.17      2.62 o
  -2  11   9        1.19        1.29      0.75 o
  -1  11   9        2.53        3.35      0.53 o
   0  11   9       15.70       13.71      0.82 o
   1  11   9        6.59        4.19      0.55 o
   2  11   9      179.55      172.36      4.83 o
   3  11   9      214.96      223.55      6.22 o
   4  11   9       25.89       27.36      1.72 o
  -4  12   9       94.87       97.45      2.84 o
  -3  12   9       61.77       64.82      3.22 o
  -2  12   9      575.94      612.53      9.13 o
  -1  12   9      144.05      121.33      2.35 o
   0  12   9      149.93      140.25      2.10 o
   1  12   9      802.92      814.59     11.69 o
   2  12   9      405.65      415.01      9.34 o
   3  12   9      300.06      311.65      5.65 o
  -4  13   9       58.00       57.20      3.11 o
  -3  13   9      128.03      124.17      3.15 o
  -2  13   9       56.93       49.42      1.86 o
  -1  13   9      166.31      166.99      3.49 o
   0  13   9      290.09      272.04      4.03 o
   1  13   9      301.49      303.72      7.51 o
   2  13   9        6.96        2.33      0.72 o
   3  13   9       69.75       72.13      2.69 o
  -4  14   9        0.74        0.00      0.97 o
  -3  14   9       50.99       45.25      2.09 o
  -2  14   9      417.98      440.94      7.29 o
  -1  14   9       69.75       63.58      2.03 o
   0  14   9       32.34       29.91      1.78 o
   1  14   9        0.08        0.03      0.59 o
   2  14   9       23.68       21.00      1.97 o
   3  14   9       11.25        9.73      1.06 o
  -3  15   9      469.31      455.58     13.31 o
  -2  15   9       56.00       60.27      3.76 o
  -1  15   9      158.27      155.26      6.33 o
   1  15   9       54.13       56.25      1.85 o
   2  15   9      168.27      165.01      3.95 o
  -2  16   9        3.48        2.17      0.79 o
  -1  16   9        0.83        0.11      0.68 o
   0  16   9      237.53      239.43      6.76 o
   1  16   9       38.61       32.63      3.00 o
   2  16   9        0.09       -0.60      0.79 o
  -2  17   9        3.53        0.54      1.07 o
  -1  17   9      424.67      425.10     10.41 o
   0  17   9        0.59       -0.57      0.64 o
   1  17   9        1.33        0.91      0.83 o
  -6   0  10      751.11      737.30     18.24 o
  -4   0  10      420.51      369.32      6.49 o
  -2   0  10      762.62      755.00     17.39 o
   0   0  10      176.16      165.75      3.33 o
   2   0  10      356.43      353.41      7.83 o
   4   0  10      502.73      480.15     10.52 o
  -6   1  10        0.55        0.55      0.95 o
  -5   1  10      365.72      367.95      5.66 o
  -4   1  10       51.08       50.80      1.60 o
  -3   1  10     1547.14     1475.87     23.07 o
  -2   1  10      367.23      378.31      6.79 o
  -1   1  10       18.98       21.77      1.25 o
   0   1  10      134.79      152.96      2.46 o
   1   1  10      358.77      334.66      4.23 o
   2   1  10       42.20       34.68      1.55 o
   3   1  10       14.19       15.64      1.37 o
   4   1  10      221.06      202.74      4.19 o
   5   1  10        3.13        3.49      0.76 o
  -6   2  10      855.56      869.38     14.87 o
  -5   2  10      674.38      699.25      9.50 o
  -4   2  10       38.91       34.86      1.39 o
  -3   2  10      120.78      108.89      2.24 o
  -2   2  10      115.61      101.28      2.65 o
  -1   2  10      354.40      340.97      7.24 o
   0   2  10       40.78       38.91      0.99 o
   1   2  10       73.78       70.29      1.48 o
   2   2  10       71.33       73.46      2.05 o
   3   2  10       32.65       29.55      1.59 o
   4   2  10      124.11      110.04      3.38 o
   5   2  10       77.95       91.84      2.73 o
  -6   3  10        1.89        2.83      1.01 o
  -5   3  10       24.99       28.16      1.47 o
  -4   3  10      189.43      208.12      3.57 o
  -3   3  10        2.62        1.10      0.52 o
  -2   3  10     1514.88     1448.05     22.42 o
  -1   3  10        0.78       -0.64      0.75 o
   0   3  10      132.13      143.11      2.02 o
   1   3  10      157.71      156.30      2.39 o
   2   3  10      380.80      356.60      4.47 o
   3   3  10        8.13        5.90      0.68 o
   4   3  10      124.27      132.86      2.81 o
   5   3  10       50.55       44.28      1.83 o
  -6   4  10       15.72       13.06      1.33 o
  -5   4  10      361.36      367.51      5.67 o
  -4   4  10      241.89      250.54      4.09 o
  -3   4  10      878.88      815.64     10.46 o
  -2   4  10       23.73       25.54      1.82 o
  -1   4  10      777.35      738.58     16.85 o
   0   4  10        4.32        3.53      0.42 o
   1   4  10      460.92      431.99      5.26 o
   2   4  10       11.42        7.08      0.72 o
   3   4  10       40.99       37.71      1.67 o
   4   4  10       24.63       26.32      3.97 o
   5   4  10       29.25       35.67      1.74 o
  -5   5  10        8.63        7.56      0.84 o
  -4   5  10      265.65      277.83      4.43 o
  -3   5  10      137.44      131.92      2.54 o
  -2   5  10       36.47       32.20      1.93 o
  -1   5  10      200.77      192.48      3.65 o
   0   5  10     1286.82     1387.56     15.18 o
   1   5  10      797.78      796.10      9.03 o
   2   5  10      544.65      516.10      7.70 o
   3   5  10        0.33       -0.57      0.57 o
   4   5  10      320.59      333.77      5.65 o
   5   5  10       13.81        7.58      1.13 o
  -5   6  10        5.06        4.10      0.67 o
  -4   6  10      233.82      215.60      3.72 o
  -3   6  10     2261.81     2125.86     30.43 o
  -2   6  10      228.96      230.63      6.22 o
  -1   6  10     1360.04     1375.66     15.78 o
   0   6  10       38.98       38.30      1.55 o
   1   6  10       29.95       24.42      1.44 o
   2   6  10       39.06       41.88      1.78 o
   3   6  10      515.79      515.49      8.00 o
   4   6  10      148.39      152.52      5.42 o
  -5   7  10        0.32        0.05      0.59 o
  -4   7  10      287.49      268.05      3.61 o
  -3   7  10        2.09        1.25      0.57 o
  -2   7  10      131.04      122.24      3.97 o
  -1   7  10       48.23       45.48      1.27 o
   0   7  10      965.82      948.44     13.05 o
   1   7  10       61.27       64.54      1.59 o
   2   7  10        7.68        5.90      0.86 o
   3   7  10       34.38       28.33      2.47 o
   4   7  10       77.04       75.49      3.00 o
  -5   8  10       45.01       45.51      2.08 o
  -4   8  10      320.58      292.49      5.25 o
  -3   8  10      307.71      322.98      4.56 o
  -2   8  10      240.98      251.22      3.65 o
  -1   8  10      257.66      250.48      3.49 o
   0   8  10        1.22        1.08      0.45 o
   1   8  10       67.42       61.68      1.61 o
   2   8  10       30.42       29.84      2.04 o
   3   8  10      196.87      198.76      5.58 o
   4   8  10       59.28       58.96      2.31 o
  -5   9  10      338.32      358.94      6.77 o
  -4   9  10      387.11      405.18      6.82 o
  -3   9  10        0.01        0.34      0.48 o
  -2   9  10        5.96        5.37      0.68 o
  -1   9  10      645.71      631.62      6.55 o
   0   9  10      306.44      298.47      4.11 o
   1   9  10       17.65       12.89      1.79 o
   2   9  10        0.22        0.11      0.64 o
   3   9  10        5.32        3.54      1.07 o
   4   9  10       27.66       21.24      1.82 o
  -5  10  10        1.40        2.15      0.86 o
  -4  10  10      902.82      896.05     13.23 o
  -3  10  10        0.96        2.08      0.59 o
  -2  10  10        7.54        4.19      0.61 o
  -1  10  10        0.31        0.36      0.45 o
   0  10  10      150.87      147.14      2.60 o
   1  10  10       30.04       27.50      1.34 o
   2  10  10      173.05      165.81      4.72 o
   3  10  10       56.96       49.22      2.20 o
   4  10  10        0.03        0.21      0.76 o
  -4  11  10       15.79       16.71      1.51 o
  -3  11  10       31.71       33.70      2.36 o
  -2  11  10       51.03       51.65      1.48 o
  -1  11  10      562.11      555.29      6.84 o
   0  11  10       16.23       15.02      1.09 o
   1  11  10       88.32       77.42      2.35 o
   2  11  10       15.07       12.45      1.93 o
   3  11  10       60.75       61.52      2.47 o
  -4  12  10       48.56       51.08      2.90 o
  -3  12  10      369.57      375.94      7.62 o
  -2  12  10       44.30       45.59      1.78 o
  -1  12  10       24.65       24.64      1.59 o
   0  12  10        3.49        0.78      0.51 o
   1  12  10       32.86       28.65      2.25 o
   2  12  10       63.28       59.18      2.21 o
   3  12  10      149.67      173.85      5.90 o
  -4  13  10      280.15      316.06      8.16 o
  -3  13  10      242.21      249.58      4.93 o
  -2  13  10       61.39       56.14      2.04 o
  -1  13  10      122.70      126.21      2.40 o
   0  13  10     1098.19     1047.92     18.94 o
   1  13  10        4.37        2.10      0.67 o
   2  13  10       15.83        9.88      1.02 o
   3  13  10       36.54       31.94      2.20 o
  -3  14  10      161.25      158.56      3.76 o
  -2  14  10      185.33      203.78      4.21 o
  -1  14  10       21.63       22.10      1.71 o
   1  14  10       11.18        8.96      0.76 o
   2  14  10      158.68      159.11      3.87 o
  -3  15  10       56.22       55.91      4.88 o
  -2  15  10      149.09      146.21      3.70 o
  -1  15  10      336.08      357.90      6.22 o
   0  15  10      280.59      271.14      5.20 o
   1  15  10      117.34      123.54      3.38 o
   2  15  10       10.13       10.41      1.14 o
  -2  16  10        0.01        0.00      0.97 o
  -1  16  10      502.46      552.81     12.56 o
   0  16  10        0.97        1.17      0.72 o
   1  16  10      287.39      297.09      5.77 o
  -5   0  11      692.10      694.48     17.06 o
  -3   0  11       49.67       42.07      2.58 o
  -1   0  11      326.00      295.15      5.12 o
   1   0  11        5.40        2.79      0.75 o
   3   0  11      143.94      153.47      4.72 o
  -5   1  11      174.98      175.97      3.42 o
  -4   1  11      758.49      757.48      9.99 o
  -3   1  11      161.37      176.97      3.98 o
  -2   1  11        0.39       -0.05      0.68 o
  -1   1  11       10.29        7.03      1.15 o
   0   1  11     1546.02     1533.19     17.35 o
   1   1  11        0.44       -0.64      0.64 o
   2   1  11       31.40       30.80      1.55 o
   3   1  11       44.53       41.98      2.25 o
   4   1  11        0.03        1.40      1.07 o
  -5   2  11      133.31      121.47      2.74 o
  -4   2  11       48.74       53.20      1.70 o
  -3   2  11      791.03      817.45     10.50 o
  -2   2  11      241.04      222.15      4.59 o
  -1   2  11      717.34      725.97      7.72 o
   0   2  11      357.61      348.82      4.69 o
   1   2  11       12.98        7.51      0.68 o
   2   2  11       57.85       59.07      3.85 o
   3   2  11      441.66      437.43      6.91 o
   4   2  11      342.20      336.65      5.81 o
  -5   3  11       98.40       98.74      2.47 o
  -4   3  11      224.47      232.99      3.93 o
  -3   3  11      151.75      148.40      2.78 o
  -2   3  11     2793.78     2734.14     44.59 o
  -1   3  11      928.50      977.27     11.46 o
   0   3  11        6.11        2.31      0.61 o
   1   3  11      622.29      621.32      7.29 o
   2   3  11       17.13        8.91      1.07 o
   3   3  11       45.01       55.51      2.12 o
   4   3  11      250.47      248.15      4.71 o
  -5   4  11      457.12      423.35     27.81 o
  -4   4  11        1.34        0.35      0.60 o
  -3   4  11       84.79       73.52      1.88 o
  -2   4  11       55.39       49.30      1.48 o
  -1   4  11       28.19       29.54      1.20 o
   0   4  11      868.22      867.79     10.32 o
   1   4  11      417.66      401.32      5.04 o
   3   4  11       20.28       16.71      1.66 o
   4   4  11      220.55      220.16      7.94 o
  -5   5  11      199.50      213.82      4.92 o
  -4   5  11      661.09      664.55      9.00 o
  -3   5  11      259.34      279.14      4.37 o
  -2   5  11       83.49       80.11      2.15 o
  -1   5  11      182.85      179.89      2.87 o
   0   5  11       51.99       52.93      1.82 o
   1   5  11       45.93       48.07      2.76 o
   3   5  11       48.94       48.19      2.90 o
   4   5  11        1.86        0.75      1.07 o
  -5   6  11      128.63      139.89      3.51 o
  -4   6  11        0.37        0.83      0.79 o
  -3   6  11      132.95      121.08      2.50 o
  -2   6  11      134.08      123.29      2.25 o
  -1   6  11       80.99       73.61      1.75 o
   0   6  11      139.87      136.08      2.88 o
   1   6  11      345.96      340.01      4.73 o
   2   6  11        3.97        2.58      0.75 o
   3   6  11      252.43      251.67      6.55 o
   4   6  11       29.08       24.30      4.19 o
  -5   7  11       50.96       49.55      2.20 o
  -4   7  11      276.89      286.40      4.62 o
  -3   7  11       41.91       41.36      1.66 o
  -2   7  11      132.13      134.52      2.39 o
  -1   7  11      735.38      727.63     10.36 o
   0   7  11       80.29       76.47      2.20 o
   1   7  11      173.07      175.12      3.57 o
   2   7  11      208.54      223.23      5.69 o
   3   7  11      120.34      116.34      4.19 o
   4   7  11        1.76       -0.86      1.07 o
  -5   8  11      526.70      536.66      9.28 o
  -4   8  11       54.05       52.15      2.22 o
  -3   8  11       18.34       21.96      1.36 o
  -2   8  11       12.39       13.82      0.99 o
  -1   8  11     1359.75     1389.10     18.67 o
   0   8  11      136.95      128.56      2.88 o
   1   8  11      459.38      460.91      5.87 o
   2   8  11      511.93      544.01     11.59 o
   3   8  11       14.76       11.61      1.08 o
   4   8  11       28.91       27.17      1.97 o
  -5   9  11       50.51       49.05      2.79 o
  -4   9  11        4.22        1.27      0.69 o
  -3   9  11       36.26       35.99      2.79 o
  -2   9  11      433.28      460.98      6.80 o
  -1   9  11      201.99      192.69      3.08 o
   0   9  11       86.27       83.61      1.96 o
   1   9  11       62.39       56.66      1.67 o
   2   9  11      183.62      181.27      5.15 o
   3   9  11       14.76        8.71      0.95 o
  -4  10  11       68.79       65.96      4.08 o
  -3  10  11      376.36      362.88      6.30 o
  -2  10  11      122.26      119.57      2.27 o
  -1  10  11       33.89       33.57      1.42 o
   0  10  11      329.97      343.73      4.73 o
   1  10  11      431.70      449.35     10.09 o
   2  10  11        2.69        1.03      0.59 o
   3  10  11       79.68       73.92      2.58 o
  -4  11  11       38.38       34.66      2.58 o
  -3  11  11       18.65        5.90      1.07 o
  -2  11  11     1473.15     1477.47     16.41 o
  -1  11  11       10.77        6.07      1.13 o
   0  11  11       48.12       43.54      1.67 o
   1  11  11       58.37       56.88      2.90 o
   2  11  11       54.87       63.43      1.94 o
   3  11  11       99.99       97.19      3.00 o
  -4  12  11       42.44       39.82      2.79 o
  -3  12  11       59.72       46.52      2.05 o
  -2  12  11        0.56        1.69      0.64 o
  -1  12  11       25.11       27.32      1.29 o
   0  12  11       21.29       19.43      2.47 o
   1  12  11        5.44        3.04      1.02 o
   2  12  11      297.77      312.40      5.73 o
   3  12  11        0.96        1.88      0.83 o
  -3  13  11      680.88      707.46     10.93 o
  -2  13  11       16.14       22.38      1.54 o
  -1  13  11      297.19      296.80      5.35 o
   0  13  11      628.40      650.69     14.81 o
   1  13  11       19.63       13.87      1.94 o
   2  13  11      169.92      168.14      4.02 o
  -3  14  11      244.47      232.67      8.10 o
  -2  14  11      328.32      321.90      5.80 o
  -1  14  11      226.58      231.51      4.59 o
   0  14  11        0.12        0.89      0.72 o
   1  14  11       47.46       41.50      2.27 o
   2  14  11        6.41        3.35      0.91 o
  -2  15  11        2.57        2.58      1.07 o
  -1  15  11       18.09       17.28      2.47 o
   0  15  11       99.55      106.27      2.50 o
   1  15  11      211.70      214.15      4.67 o
  -4   0  12        8.35        5.26      1.40 o
  -2   0  12     2677.88     2708.25     58.17 o
   0   0  12       68.77       62.20      2.08 o
   4   0  12      863.89     1044.02     20.82 o
  -5   1  12      523.98      507.55      9.37 o
  -4   1  12        2.03        3.62      0.90 o
  -3   1  12        0.82        0.06      0.72 o
  -2   1  12      917.64      932.28     15.18 o
  -1   1  12      462.40      458.93      5.27 o
   0   1  12       56.48       58.32      1.62 o
   1   1  12     1002.20      988.72     13.66 o
   3   1  12        2.85        0.54      0.68 o
   4   1  12      973.81     1019.93     14.49 o
  -5   2  12        9.39       10.64      1.28 o
  -4   2  12      187.58      186.38      4.36 o
  -3   2  12      385.22      406.14      7.51 o
  -2   2  12      181.94      186.12      4.35 o
  -1   2  12      516.37      516.23      5.82 o
   0   2  12      526.49      531.99      6.77 o
   1   2  12       38.70       35.18      1.75 o
   3   2  12       15.61       10.84      1.40 o
   4   2  12       20.83       33.25      6.87 o
  -5   3  12        8.05        9.07      1.25 o
  -4   3  12        1.03       -0.11      0.59 o
  -3   3  12      154.71      147.40      3.60 o
  -2   3  12        6.71        8.79      2.90 o
  -1   3  12        4.16        3.65      0.71 o
   0   3  12      453.31      450.63      5.92 o
   1   3  12       37.79       34.67      1.72 o
   3   3  12       67.67       80.38      3.54 o
   4   3  12       18.61        6.33      1.50 o
  -5   4  12       94.92      102.73      3.33 o
  -4   4  12      319.49      338.44      5.26 o
  -3   4  12      250.40      225.67      3.78 o
  -2   4  12      301.29      297.58      4.48 o
  -1   4  12        5.36        4.46      0.59 o
   0   4  12      134.51      125.61      2.40 o
   1   4  12      205.16      186.99      3.68 o
   3   4  12       13.48        9.23      1.29 o
   4   4  12        3.47        0.32      2.36 o
  -5   5  12      318.54      289.69     44.75 o
  -4   5  12      429.40      433.91      6.39 o
  -3   5  12       85.26       93.34      2.16 o
  -2   5  12       50.62       48.06      1.78 o
  -1   5  12      147.06      141.82      2.59 o
   0   5  12       74.99       74.73      2.20 o
   1   5  12      121.08      115.58      2.85 o
   3   5  12      263.56      278.90      5.23 o
   4   5  12       37.38       36.82      3.17 o
  -5   6  12      670.37      731.07     18.78 o
  -4   6  12      167.60      168.96      3.28 o
  -3   6  12       68.96       74.13      1.96 o
  -2   6  12      152.78      157.51      2.34 o
  -1   6  12     2490.31     2559.29     28.46 o
   0   6  12        0.03       -0.48      0.53 o
   1   6  12       22.33       21.52      1.59 o
   3   6  12        1.19        4.76      0.83 o
   4   6  12        0.10       -0.68      0.68 o
  -5   7  12        6.31        3.35      0.86 o
  -4   7  12      991.88     1034.70     13.38 o
  -3   7  12       66.06       68.04      2.16 o
  -2   7  12        0.61        1.49      0.43 o
  -1   7  12        8.24        5.15      0.76 o
   0   7  12       85.53       87.41      2.47 o
   1   7  12       50.46       45.72      1.97 o
   2   7  12      213.36      214.64      5.69 o
   3   7  12      106.16      115.93      5.58 o
  -4   8  12      399.01      420.53      6.14 o
  -3   8  12       72.39       73.49      2.31 o
  -2   8  12       10.92        8.38      1.04 o
  -1   8  12      306.22      303.12      5.20 o
   0   8  12        3.86        3.27      0.72 o
   1   8  12      542.02      548.73     11.81 o
   2   8  12        1.32        0.62      0.62 o
   3   8  12       34.56       23.99      3.00 o
  -4   9  12       75.91       71.15      3.33 o
  -3   9  12      757.10      762.89      9.56 o
  -2   9  12        0.09       -0.41      0.41 o
  -1   9  12      594.09      588.16      8.84 o
   0   9  12        0.91        1.38      0.72 o
   1   9  12       22.08       18.24      2.15 o
   2   9  12       39.49       37.91      1.91 o
   3   9  12      148.00      168.39      3.91 o
  -4  10  12      144.96      134.47      4.72 o
  -3  10  12       39.91       39.44      1.93 o
  -2  10  12       14.20       14.10      1.11 o
  -1  10  12        0.75        0.70      0.49 o
   0  10  12     2769.58     2776.45     36.39 o
   1  10  12      192.49      194.25      5.58 o
   2  10  12        9.98        4.93      0.76 o
   3  10  12        3.44        0.00      1.13 o
  -4  11  12       51.43       57.42      3.22 o
  -3  11  12       73.55       67.14      2.35 o
  -2  11  12       35.57       31.17      1.42 o
  -1  11  12      162.96      177.32      2.96 o
   1  11  12      133.61      138.06      2.72 o
   2  11  12       62.31       68.00      2.66 o
  -3  12  12      160.39      169.37      3.87 o
  -2  12  12       89.40       91.57      2.18 o
  -1  12  12      230.95      243.96      4.70 o
   0  12  12        7.71        5.26      1.29 o
   1  12  12       84.12       79.35      2.69 o
   2  12  12      502.24      544.88      8.80 o
  -3  13  12        0.08        0.86      0.61 o
  -2  13  12      118.88      115.17      2.99 o
  -1  13  12       96.85       95.18      2.85 o
   0  13  12       35.69       36.77      2.03 o
   1  13  12      163.09      173.61      4.10 o
   2  13  12        5.45        5.37      0.99 o
  -2  14  12      202.19      207.13      6.44 o
  -1  14  12      111.29      118.65      3.26 o
   0  14  12        0.83        1.82      0.61 o
   1  14  12       23.45       11.40      0.93 o
  -5   0  13      302.86      292.99      8.91 o
  -3   0  13      738.61      717.76     17.39 o
  -1   0  13       20.05       20.37      1.59 o
   1   0  13      115.28      108.61      3.97 o
   3   0  13      216.01      240.83      6.65 o
  -5   1  13       12.95       10.37      1.33 o
  -4   1  13       24.67       22.36      2.25 o
  -3   1  13        0.48       -0.18      0.79 o
  -2   1  13      289.62      277.81      3.60 o
  -1   1  13      228.40      229.27      3.17 o
   0   1  13       84.63       84.15      2.03 o
   1   1  13       70.35       77.44      6.39 o
   3   1  13        2.55        1.50      0.76 o
   4   1  13       15.78       28.25      2.05 o
  -5   2  13      452.13      483.21      9.10 o
  -4   2  13      840.40      852.51     14.38 o
  -3   2  13        6.30        9.54      1.14 o
  -2   2  13      499.38      484.60      8.50 o
  -1   2  13       50.14       51.69      1.43 o
   0   2  13      205.22      207.51      3.43 o
   1   2  13        0.88       -0.05      0.61 o
   3   2  13        0.08       -0.68      0.68 o
   4   2  13       18.76       13.91      4.02 o
  -5   3  13      219.08      217.16      5.15 o
  -4   3  13        5.55        4.26      1.05 o
  -3   3  13       83.06       90.70      2.87 o
  -2   3  13        0.19        0.13      0.43 o
  -1   3  13      941.30      918.95     12.86 o
   0   3  13       74.28       73.50      1.91 o
   1   3  13       65.41       65.73      2.28 o
   3   3  13       70.13       66.78      2.50 o
  -5   4  13       52.99       47.29      2.40 o
  -4   4  13      643.64      670.39      9.21 o
  -3   4  13       58.72       60.22      2.34 o
  -2   4  13      276.30      272.56      3.60 o
  -1   4  13       36.14       34.19      2.21 o
   0   4  13      275.82      271.21      4.78 o
   1   4  13      117.50      128.28      3.07 o
   3   4  13        2.57       -0.38      0.76 o
  -4   5  13        0.82        0.22      0.64 o
  -3   5  13      308.27      327.78      6.55 o
  -2   5  13      688.81      677.26      8.34 o
  -1   5  13      225.95      217.91      3.50 o
   0   5  13       26.45       23.51      1.66 o
   1   5  13      294.08      307.80      7.94 o
   2   5  13      169.52      163.77      5.37 o
   3   5  13      122.52      119.99      3.22 o
  -4   6  13       31.53       31.51      1.90 o
  -3   6  13      199.37      191.91      3.50 o
  -2   6  13      875.93      852.09     10.25 o
  -1   6  13       16.15       13.06      1.77 o
   0   6  13      511.96      529.74      8.12 o
   2   6  13       17.62       18.89      2.58 o
   3   6  13       56.86       68.61      2.90 o
  -4   7  13       31.33       31.87      3.22 o
  -3   7  13      702.38      666.29     10.70 o
  -2   7  13       83.35       77.68      1.94 o
  -1   7  13        1.24       -0.05      0.61 o
   0   7  13      230.18      222.84      4.36 o
   2   7  13       68.92       70.56      1.98 o
   3   7  13        8.42        7.62      0.99 o
  -4   8  13       24.34       26.15      1.93 o
  -3   8  13       59.22       56.19      2.16 o
  -2   8  13      106.23      112.53      1.99 o
  -1   8  13       51.66       52.70      2.04 o
   0   8  13      408.34      425.21      9.77 o
   1   8  13       79.23       84.57      3.54 o
   2   8  13       17.37       10.83      1.49 o
   3   8  13        5.68        3.49      0.91 o
  -4   9  13      124.69      136.83      4.83 o
  -3   9  13      518.39      508.22     33.10 o
  -2   9  13      113.84      109.77      2.29 o
  -1   9  13        7.96        7.18      1.18 o
   1   9  13       70.44       64.67      1.96 o
   2   9  13       47.26       45.84      3.61 o
  -3  10  13       97.42       91.10      2.73 o
  -2  10  13        6.33        7.69      1.08 o
  -1  10  13        8.03        6.51      0.83 o
   1  10  13        5.30        5.73      0.87 o
   2  10  13       27.72       15.86      3.00 o
  -3  11  13        8.81        6.13      1.07 o
  -2  11  13       86.94       84.22      2.08 o
  -1  11  13       23.19       23.40      1.78 o
   0  11  13       41.37       41.86      2.20 o
   1  11  13        0.98        0.75      0.83 o
   2  11  13      100.13       96.56      3.15 o
  -2  12  13      213.46      218.54      4.47 o
  -1  12  13       33.97       31.66      2.79 o
   0  12  13        1.79        0.40      0.55 o
   1  12  13      344.55      353.54      7.67 o
  -2  13  13       45.23       50.76      3.22 o
  -1  13  13       14.24       10.03      1.02 o
   0  13  13        1.17       -0.16      0.57 o
   1  13  13      429.12      434.02      6.09 o
  -4   0  14      733.78      777.76     19.00 o
  -2   0  14      109.74      116.77      2.99 o
   0   0  14       90.13       81.47      2.57 o
   2   0  14       41.54       37.03      3.00 o
  -4   1  14       30.34       26.08      2.01 o
  -3   1  14      281.50      288.81      6.07 o
  -2   1  14       22.49       24.01      1.21 o
  -1   1  14       12.81        9.79      1.02 o
   0   1  14        0.58       -0.62      0.79 o
   2   1  14        7.88        3.41      0.83 o
   3   1  14        0.59       -0.11      0.76 o
  -4   2  14       47.49       43.33      2.27 o
  -3   2  14       29.26       27.28      1.86 o
  -2   2  14      276.91      284.53      3.76 o
  -1   2  14      295.86      298.91      3.93 o
   0   2  14      295.22      299.43      4.50 o
   2   2  14       58.08       68.63      2.58 o
   3   2  14        4.26        2.09      0.83 o
  -4   3  14        8.58        7.80      1.24 o
  -3   3  14       35.86       37.07      2.06 o
  -2   3  14      286.47      297.77      3.91 o
  -1   3  14      821.14      859.75     10.47 o
   0   3  14       45.25       42.96      2.09 o
   2   3  14      151.46      153.79      3.60 o
   3   3  14        2.03        1.68      0.86 o
  -4   4  14      264.86      275.20      5.98 o
  -3   4  14      525.36      529.92      9.67 o
  -2   4  14       24.39       19.30      1.17 o
  -1   4  14      624.41      620.77      7.91 o
   0   4  14       94.52      104.20      3.92 o
   2   4  14      132.78      132.01      3.41 o
   3   4  14       17.69       23.35      1.93 o
  -4   5  14        0.07        0.23      1.34 o
  -3   5  14      461.96      478.36      8.90 o
  -2   5  14      507.77      535.33      7.44 o
  -1   5  14       16.74       13.46      2.22 o
   0   5  14      566.13      585.02      9.10 o
   2   5  14        2.98        2.66      1.40 o
   3   5  14       17.60        8.07      1.02 o
  -4   6  14       13.15       19.67      1.83 o
  -3   6  14      100.20      113.74      3.40 o
  -2   6  14        0.35        0.66      0.53 o
  -1   6  14       43.94       40.38      1.69 o
   0   6  14       56.81       47.22      3.22 o
   1   6  14      123.47      115.37      4.40 o
   2   6  14       48.72       45.88      2.35 o
   3   6  14       18.89       30.04      2.24 o
  -4   7  14      584.00      618.81     16.42 o
  -3   7  14      151.30      155.72      5.37 o
  -2   7  14        1.17        0.59      0.51 o
  -1   7  14       24.80       20.86      1.71 o
   1   7  14        4.25        3.49      0.83 o
   2   7  14      267.58      276.73     12.00 o
  -3   8  14       99.18      102.00      2.92 o
  -2   8  14        5.86        3.97      1.07 o
  -1   8  14       83.84       84.56      2.62 o
   1   8  14       18.78       14.34      3.97 o
   2   8  14       65.21       74.06      2.77 o
  -3   9  14       30.28       32.09      1.86 o
  -2   9  14        2.98        1.76      0.72 o
  -1   9  14      249.69      262.23      4.97 o
   0   9  14      132.29      135.26      4.56 o
   1   9  14       29.97       29.41      2.12 o
   2   9  14       29.23       27.80      3.00 o
  -3  10  14        5.56        5.04      1.18 o
  -2  10  14      195.36      187.21      4.10 o
  -1  10  14      146.99      140.07      3.64 o
   0  10  14        4.04        2.09      0.64 o
   1  10  14      173.35      192.85      4.36 o
  -2  11  14        0.06       -0.86      0.86 o
  -1  11  14      349.72      356.85      6.37 o
   0  11  14        2.64        0.73      0.57 o
   1  11  14       10.81        1.95      0.74 o
  -1  12  14       86.59       84.78      2.88 o
   0  12  14       11.76        7.15      0.78 o
  -3   0  15        5.29        4.72      1.61 o
  -1   0  15     2183.21     2241.22     42.55 o
   1   0  15        7.05        3.65      1.18 o
  -4   1  15      632.74      629.17     11.38 o
  -3   1  15        0.96        1.96      1.05 o
  -2   1  15       59.08       58.91      1.61 o
  -1   1  15       78.72       89.99      2.00 o
   0   1  15       68.95       73.62      4.08 o
   1   1  15       46.97       44.69      2.31 o
   2   1  15      155.20      168.98      4.02 o
  -4   2  15      162.45      163.64      4.39 o
  -3   2  15      168.64      185.11      5.63 o
  -2   2  15      136.84      147.37      2.49 o
  -1   2  15       51.85       53.78      2.49 o
   0   2  15      382.70      385.60     10.84 o
   1   2  15      267.85      279.52      5.24 o
   2   2  15      150.73      156.97      3.83 o
  -4   3  15      163.81      179.21      4.62 o
  -3   3  15       22.16       24.68      2.41 o
  -2   3  15       76.93       72.11      1.74 o
  -1   3  15      169.57      189.86      3.92 o
   0   3  15       34.08       38.74      3.22 o
   1   3  15        3.14        1.18      0.83 o
   2   3  15       32.89       31.66      2.28 o
  -4   4  15       25.12       22.76      3.81 o
  -3   4  15      374.61      404.53      7.96 o
  -2   4  15        1.28        0.43      0.50 o
  -1   4  15       84.12       93.14      3.44 o
   1   4  15        5.46        4.19      0.83 o
   2   4  15        0.49        0.95      0.79 o
  -3   5  15       22.83       21.88      1.91 o
  -2   5  15       20.80       25.22      1.78 o
  -1   5  15        4.04        3.08      0.84 o
   1   5  15       33.21       38.17      2.20 o
   2   5  15       62.13       70.52      2.77 o
  -3   6  15       96.55       98.85      3.24 o
  -2   6  15       84.41       91.24      2.80 o
  -1   6  15       84.00       86.39      3.76 o
   1   6  15       30.64       33.10      2.16 o
   2   6  15       26.98       27.09      2.12 o
  -3   7  15       50.32       59.03      3.43 o
  -2   7  15      130.80      140.22      3.54 o
  -1   7  15        0.35       -0.32      0.97 o
   0   7  15       63.78       61.50      3.65 o
   1   7  15      176.31      200.73      4.33 o
   2   7  15       35.38       36.33      2.43 o
  -3   8  15      568.88      604.43     15.02 o
  -2   8  15      319.40      328.83      8.26 o
   0   8  15        2.36        1.82      0.83 o
   1   8  15       12.47        7.20      0.87 o
  -2   9  15      388.27      399.77      9.87 o
  -1   9  15        3.33        0.39      0.72 o
   0   9  15      520.87      557.81      7.29 o
   1   9  15      246.31      266.35      4.34 o
  -2  10  15       10.35        6.22      1.29 o
  -1  10  15        1.54       -0.60      1.18 o
   0  10  15        4.46        2.04      0.68 o
  -2   0  16      513.23      547.66     14.38 o
   0   0  16      209.81      227.52      7.73 o
   2   0  16      212.18      209.17      6.55 o
  -3   1  16      438.21      443.07      8.61 o
  -2   1  16       47.75       43.85      3.12 o
  -1   1  16        3.44        3.78      0.79 o
   0   1  16       36.81       39.36      3.54 o
   1   1  16      128.75      142.54      3.68 o
   2   1  16        3.29        2.20      0.91 o
  -3   2  16      327.71      345.75      7.20 o
  -2   2  16       54.54       56.62      1.94 o
  -1   2  16      336.84      334.30      7.02 o
   0   2  16      148.39      156.74      4.19 o
   1   2  16       46.04       44.05      2.39 o
   2   2  16        0.02       -0.75      0.97 o
  -3   3  16       63.02       66.07      2.84 o
  -2   3  16        0.12       -0.14      0.62 o
  -1   3  16       14.72       18.46      2.79 o
   0   3  16      158.41      153.20      3.76 o
   1   3  16       83.40       80.53      2.85 o
  -3   4  16      263.87      287.08      7.41 o
  -2   4  16        0.06        0.65      0.65 o
  -1   4  16       82.23       87.90      4.51 o
   0   4  16       15.19        8.15      1.02 o
   1   4  16        6.86        3.33      0.91 o
  -3   5  16        8.26        7.91      1.34 o
  -2   5  16       31.15       27.46      5.96 o
  -1   5  16      610.44      607.22     15.67 o
   0   5  16       85.39       81.87      2.85 o
   1   5  16        1.39       -0.70      1.45 o
  -2   6  16       80.62       81.89      4.19 o
   0   6  16        2.23        0.28      0.97 o
   1   6  16        8.21        6.24      1.06 o
  -2   7  16      317.60      308.01      9.12 o
  -1   7  16      106.27      104.64      4.40 o
   0   7  16        9.91        5.06      0.95 o
  -1   8  16        0.56       -0.64      1.07 o
   0   8  16        1.30        0.16      0.83 o
  -1   0  17      162.18      180.08      6.76 o
  -2   1  17        2.01        2.00      1.34 o
  -1   1  17        1.27        1.66      1.02 o
   0   1  17       30.17       34.78      2.78 o
   1   1  17        0.62       -0.87      0.87 o
  -2   2  17       63.51       66.50      2.92 o
  -1   2  17       10.16        8.21      1.10 o
   0   2  17      263.13      285.05      6.60 o
  -2   3  17       17.51       22.43      2.08 o
  -1   3  17      128.47      136.49      3.76 o
   0   3  17       38.05       50.48      5.74 o
  -1   4  17        0.85        0.93      0.72 o
   0   4  17      581.60      602.70      9.56 o
  -1   5  17      199.06      209.58      4.51 o
 
